# Supplementary material for: 4-(4-Chloro­phen­yl)-1-(2-hydr­oxy-2,2-di­phenyl­acet­yl)thio­semicarbazide
Source: Acta Crystallogr Sect E Struct Rep Online. 2008 Nov 13;64(Pt 12):o2305. doi: 10.1107/S1600536808035964 (PMC2959801; doi:10.1107/S1600536808035964)
Supplement: Supplementary file 1 [file e-64-o2305-sup1.cif]

##############################################################################
###                                                                        ###
###        Electronic paper (Acta Crystallographica Section E)             ###
###                                                                        ###
##############################################################################
#                                                                            #
# This CIF contains the data in a paper accepted for publication in Acta     #
# Crystallographica Section E. It conforms to the requirements of Notes      #
# for Authors for Section E, and has been peer reviewed under the auspices   #
# of the IUCr Commission on Journals.                                        #
#                                                                            #
# Full details of the Crystallographic Information File format               #
# are given in the paper "The Crystallographic Information File (CIF):       #
# a New Standard Archive File for Crystallography" by S. R. Hall, F. H.      #
# Allen and I. D. Brown [Acta Cryst. (1991), A47, 655-685].                  #
#                                                                            #
# The current version of the core CIF dictionary is obtainable from          #
# ftp://ftp.iucr.org/pub/cif_core.dic. The current version number is 2.4.    #
#                                                                            #
# Software is freely available for graphical display of the structure(s) in  #
# this CIF.  For information consult the CIF home page http://www.iucr.org/  #
# cif/home.html                                                              #
#                                                                            #
# This file may be used for bona fide research purposes within the           #
# scientific community so long as proper attribution is given to the journal # 
# article from which it was obtained.                                        #
#                                                                            #
##############################################################################
                                             
data_I
_audit_creation_method     SHELXL-97
_chemical_name_systematic
;
4-(4-Chlorophenyl)-1-(2-hydroxy-2,2-diphenylacetyl)thiosemicarbazide
;
_chemical_name_common     ?
_chemical_formula_moiety     'C21 H18 Cl N3 O2 S'
_chemical_formula_sum     'C21 H18 Cl N3 O2 S'
_chemical_formula_weight     411.89
_chemical_melting_point     ?
_symmetry_cell_setting     'monoclinic'
_symmetry_space_group_name_H-M     'P 21/c'
_symmetry_space_group_name_Hall     '-P 2ybc'
loop_
    _symmetry_equiv_pos_as_xyz
    'x, y, z'
    '-x, y+1/2, -z+1/2'
    '-x, -y, -z'
    'x, -y-1/2, z-1/2'
_cell_length_a     14.1039(19)
_cell_length_b     18.1566(19)
_cell_length_c     16.9108(19)
_cell_angle_alpha     90.00
_cell_angle_beta     114.509(10)
_cell_angle_gamma     90.00
_cell_volume     3940.3(9)
_cell_formula_units_Z     8
_cell_measurement_reflns_used     51
_cell_measurement_theta_min     4.90
_cell_measurement_theta_max     12.62
_cell_measurement_temperature     173(2)
_exptl_crystal_description     prism
_exptl_crystal_colour     colorless
_exptl_crystal_size_max     0.9
_exptl_crystal_size_mid     0.4
_exptl_crystal_size_min     0.4
_exptl_crystal_density_diffrn     1.389
_exptl_crystal_density_meas     ?
_exptl_crystal_density_method     'not measured'
_exptl_crystal_F_000     1712
_exptl_absorpt_coefficient_mu     0.322
_exptl_absorpt_correction_type     multi-scan
_exptl_absorpt_process_details     '(SADABS; Bruker, 2005)'
_exptl_absorpt_correction_T_min     0.837
_exptl_absorpt_correction_T_max     0.879
_exptl_special_details
;
;
_diffrn_ambient_temperature     173(2)
_diffrn_radiation_type     MoK\a
_diffrn_radiation_wavelength     0.71073
_diffrn_radiation_source     'fine-focus sealed tube'
_diffrn_radiation_monochromator     graphite
_diffrn_measurement_device_type     'Bruker P4 diffractometer'
_diffrn_measurement_method     '\w scans'
_diffrn_detector_area_resol_mean     ?
_diffrn_reflns_number     20863
_diffrn_reflns_av_R_equivalents     0.0293
_diffrn_reflns_av_sigmaI/netI     0.0395
_diffrn_reflns_theta_min     2.24
_diffrn_reflns_theta_max     27.50
_diffrn_reflns_theta_full     27.50
_diffrn_measured_fraction_theta_max     1.000
_diffrn_measured_fraction_theta_full     1.000
_diffrn_reflns_limit_h_min     -18
_diffrn_reflns_limit_h_max     1
_diffrn_reflns_limit_k_min     -23
_diffrn_reflns_limit_k_max     23
_diffrn_reflns_limit_l_min     -20
_diffrn_reflns_limit_l_max     21
_diffrn_standards_number     2
_diffrn_standards_interval_count     98
_diffrn_standards_interval_time     ?
_diffrn_standards_decay_%     0
_refine_special_details
;
Refinement of <i>F</i>^2^ against ALL reflections. The weighted <i>R</i>-factor
<i>wR</i> and goodness of fit <i>S</i> are based on <i>F</i>^2^, conventional
<i>R</i>-factors <i>R</i> are based on <i>F</i>, with <i>F</i> set to zero for
negative <i>F</i>^2^. The threshold expression of <i>F</i>^2^ >
\s(<i>F</i>^2^) is used only for calculating <i>R</i>-factors(gt) <i>etc</i>.
and is not relevant to the choice of reflections for refinement.
<i>R</i>-factors based on <i>F</i>^2^ are statistically about twice as large
as those based on <i>F</i>, and <i>R</i>- factors based on ALL data will be
even larger.
;
_reflns_number_total     9027
_reflns_number_gt     6867
_reflns_threshold_expression     I>2\s(I)
_refine_ls_structure_factor_coef     Fsqd
_refine_ls_matrix_type     full
_refine_ls_R_factor_all     0.0600
_refine_ls_R_factor_gt     0.0409
_refine_ls_wR_factor_gt     0.0937
_refine_ls_wR_factor_ref     0.1019
_refine_ls_goodness_of_fit_ref     1.022
_refine_ls_restrained_S_all     1.022
_refine_ls_number_reflns     9027
_refine_ls_number_parameters     532
_refine_ls_number_restraints     0
_refine_ls_hydrogen_treatment     mixed
_refine_ls_weighting_scheme     calc
_refine_ls_weighting_details
         'calc w=1/[\s^2^(Fo^2^)+(0.0394P)^2^+1.5051P] where P=(Fo^2^+2Fc^2^)/3'
_atom_sites_solution_hydrogens     geom
_atom_sites_solution_primary     direct
_atom_sites_solution_secondary     difmap
_refine_ls_shift/su_max     0.001
_refine_ls_shift/su_mean     0.000
_refine_diff_density_max     0.907
_refine_diff_density_min     -0.818
_refine_ls_extinction_method     SHELXL
_refine_ls_extinction_coef     0.0023(2)
_refine_ls_extinction_expression
                                  'Fc^*^=kFc[1+0.001xFc^2^\l^3^/sin(2\q)]^-1/4^'
loop_
    _atom_type_symbol
    _atom_type_description
    _atom_type_scat_dispersion_real
    _atom_type_scat_dispersion_imag
    _atom_type_scat_source
    'C' 'C' 0.0033 0.0016
                         'International Tables Vol C Tables 4.2.6.8 and 6.1.1.4'
    'H' 'H' 0.0000 0.0000
                         'International Tables Vol C Tables 4.2.6.8 and 6.1.1.4'
    'N' 'N' 0.0061 0.0033
                         'International Tables Vol C Tables 4.2.6.8 and 6.1.1.4'
    'O' 'O' 0.0106 0.0060
                         'International Tables Vol C Tables 4.2.6.8 and 6.1.1.4'
    'S' 'S' 0.1246 0.1234
                         'International Tables Vol C Tables 4.2.6.8 and 6.1.1.4'
    'Cl' 'Cl' 0.1484 0.1585
                         'International Tables Vol C Tables 4.2.6.8 and 6.1.1.4'
_computing_data_collection     'XSCANS (Bruker, 1996)'
_computing_cell_refinement     'XSCANS (Bruker, 1996)'
_computing_data_reduction     'SHELXTL (Sheldrick, 2008)'
_computing_structure_solution     'SHELXS97 (Sheldrick, 2008)'
_computing_structure_refinement     'SHELXL97 (Sheldrick, 2008)'
_computing_molecular_graphics     'SHELXTL (Sheldrick, 2008)'
_computing_publication_material     'SHELXTL (Sheldrick, 2008)'
loop_
    _atom_site_type_symbol
    _atom_site_label
    _atom_site_fract_x
    _atom_site_fract_y
    _atom_site_fract_z
    _atom_site_U_iso_or_equiv
    _atom_site_adp_type
    _atom_site_calc_flag
    _atom_site_refinement_flags
    _atom_site_occupancy
    _atom_site_disorder_assembly
    _atom_site_disorder_group
    Cl Cl1 -0.35372(4) 0.47876(3) 0.91532(4) 0.04719(14) Uani d . 1 . .
    S S1 0.10518(4) 0.53220(3) 0.84004(3) 0.03220(11) Uani d . 1 . .
    O O1 0.40810(11) 0.59866(7) 0.86727(8) 0.0351(3) Uani d . 1 . .
    H H1O 0.4136 0.5983 0.8197 0.053 Uiso calc R 1 . .
    O O2 0.34635(10) 0.74781(7) 0.97416(9) 0.0372(3) Uani d . 1 . .
    N N1 0.26430(12) 0.64596(9) 0.90301(10) 0.0316(3) Uani d . 1 . .
    H H1N 0.2627(16) 0.6047(12) 0.8741(14) 0.041(6) Uiso d . 1 . .
    N N2 0.18196(12) 0.65529(9) 0.92635(11) 0.0327(4) Uani d . 1 . .
    H H2N 0.1839(18) 0.6904(13) 0.9562(15) 0.046(7) Uiso d . 1 . .
    N N3 0.03119(11) 0.62184(8) 0.93040(10) 0.0280(3) Uani d . 1 . .
    H H3N 0.0423(15) 0.6629(11) 0.9608(13) 0.032(5) Uiso d . 1 . .
    C C1 0.53250(13) 0.66591(9) 0.98982(11) 0.0265(4) Uani d . 1 . .
    C C2 0.59828(14) 0.72619(10) 1.02190(12) 0.0322(4) Uani d . 1 . .
    H H2 0.5820 0.7714 0.9908 0.039 Uiso calc R 1 . .
    C C3 0.68734(15) 0.72099(12) 1.09875(13) 0.0384(4) Uani d . 1 . .
    H H3 0.7314 0.7627 1.1202 0.046 Uiso calc R 1 . .
    C C4 0.71225(16) 0.65547(12) 1.14417(13) 0.0428(5) Uani d . 1 . .
    H H4A 0.7742 0.6516 1.1961 0.051 Uiso calc R 1 . .
    C C5 0.64697(17) 0.59559(12) 1.11394(14) 0.0436(5) Uani d . 1 . .
    H H5 0.6635 0.5507 1.1457 0.052 Uiso calc R 1 . .
    C C6 0.55727(15) 0.60058(10) 1.03742(13) 0.0349(4) Uani d . 1 . .
    H H6 0.5124 0.5592 1.0173 0.042 Uiso calc R 1 . .
    C C7 0.43300(14) 0.67069(9) 0.90531(11) 0.0281(4) Uani d . 1 . .
    C C8 0.44508(14) 0.72594(10) 0.84178(11) 0.0305(4) Uani d . 1 . .
    C C9 0.38732(17) 0.79023(13) 0.81501(14) 0.0450(5) Uani d . 1 . .
    H H9 0.3358 0.8015 0.8356 0.054 Uiso calc R 1 . .
    C C10 0.4044(2) 0.83823(15) 0.75830(17) 0.0616(7) Uani d . 1 . .
    H H10 0.3651 0.8824 0.7409 0.074 Uiso calc R 1 . .
    C C11 0.47860(19) 0.82192(15) 0.72685(15) 0.0557(6) Uani d . 1 . .
    H H11 0.4897 0.8546 0.6876 0.067 Uiso calc R 1 . .
    C C12 0.53596(16) 0.75824(13) 0.75273(13) 0.0441(5) Uani d . 1 . .
    H H12 0.5866 0.7469 0.7311 0.053 Uiso calc R 1 . .
    C C13 0.52029(15) 0.71046(11) 0.81031(12) 0.0355(4) Uani d . 1 . .
    H H13 0.5610 0.6669 0.8285 0.043 Uiso calc R 1 . .
    C C14 0.34396(13) 0.69218(10) 0.93070(11) 0.0277(4) Uani d . 1 . .
    C C15 0.10457(13) 0.60501(9) 0.90104(11) 0.0263(4) Uani d . 1 . .
    C C16 -0.06058(13) 0.58394(9) 0.92138(11) 0.0263(4) Uani d . 1 . .
    C C17 -0.08058(14) 0.50973(10) 0.90017(11) 0.0284(4) Uani d . 1 . .
    H H17 -0.0326 0.4809 0.8872 0.034 Uiso calc R 1 . .
    C C18 -0.17141(14) 0.47832(10) 0.89816(11) 0.0305(4) Uani d . 1 . .
    H H18 -0.1858 0.4279 0.8831 0.037 Uiso calc R 1 . .
    C C19 -0.24083(13) 0.51957(11) 0.91782(12) 0.0317(4) Uani d . 1 . .
    C C20 -0.22088(15) 0.59270(11) 0.94035(14) 0.0413(5) Uani d . 1 . .
    H H20 -0.2680 0.6209 0.9551 0.050 Uiso calc R 1 . .
    C C21 -0.13118(15) 0.62458(11) 0.94123(14) 0.0391(5) Uani d . 1 . .
    H H21 -0.1178 0.6752 0.9557 0.047 Uiso calc R 1 . .
    Cl Cl2 0.85383(5) 1.00209(4) 0.11087(5) 0.06182(19) Uani d . 1 . .
    S S2 0.40487(4) 0.95519(3) 0.18449(3) 0.03181(11) Uani d . 1 . .
    O O4 0.09276(10) 0.90499(7) 0.15471(8) 0.0336(3) Uani d . 1 . .
    H H4O 0.0816 0.9066 0.1998 0.050 Uiso calc R 1 . .
    O O5 0.13097(10) 0.75772(7) 0.03205(8) 0.0342(3) Uani d . 1 . .
    N N4 0.22880(12) 0.85044(9) 0.11506(11) 0.0325(3) Uani d . 1 . .
    H H4N 0.2363(17) 0.8894(12) 0.1476(14) 0.045(6) Uiso d . 1 . .
    N N5 0.31033(12) 0.83735(9) 0.09191(11) 0.0362(4) Uani d . 1 . .
    H H5N 0.2991(17) 0.8017(13) 0.0518(14) 0.046(6) Uiso d . 1 . .
    N N6 0.45659(12) 0.86864(9) 0.07879(11) 0.0350(4) Uani d . 1 . .
    H H6N 0.4369(17) 0.8333(12) 0.0391(14) 0.043(6) Uiso d . 1 . .
    C C22 -0.04212(14) 0.84829(9) 0.02956(11) 0.0277(4) Uani d . 1 . .
    C C23 -0.04205(16) 0.90432(10) -0.02701(12) 0.0353(4) Uani d . 1 . .
    H H23 0.0192 0.9327 -0.0141 0.042 Uiso calc R 1 . .
    C C24 -0.13058(17) 0.91890(11) -0.10186(13) 0.0418(5) Uani d . 1 . .
    H H24 -0.1298 0.9574 -0.1396 0.050 Uiso calc R 1 . .
    C C25 -0.22013(16) 0.87771(11) -0.12200(13) 0.0406(5) Uani d . 1 . .
    H H25 -0.2807 0.8877 -0.1734 0.049 Uiso calc R 1 . .
    C C26 -0.22073(16) 0.82195(11) -0.06669(13) 0.0391(4) Uani d . 1 . .
    H H26 -0.2819 0.7933 -0.0803 0.047 Uiso calc R 1 . .
    C C27 -0.13221(14) 0.80740(10) 0.00893(12) 0.0319(4) Uani d . 1 . .
    H H27 -0.1336 0.7691 0.0467 0.038 Uiso calc R 1 . .
    C C28 0.05769(14) 0.83534(9) 0.11184(11) 0.0272(4) Uani d . 1 . .
    C C29 0.04543(14) 0.77964(10) 0.17447(11) 0.0306(4) Uani d . 1 . .
    C C30 0.10095(18) 0.71399(13) 0.19657(15) 0.0487(5) Uani d . 1 . .
    H H30 0.1475 0.7019 0.1709 0.058 Uiso calc R 1 . .
    C C31 0.0892(2) 0.66601(15) 0.25556(18) 0.0653(7) Uani d . 1 . .
    H H31 0.1275 0.6213 0.2700 0.078 Uiso calc R 1 . .
    C C32 0.0225(2) 0.68284(15) 0.29325(15) 0.0581(7) Uani d . 1 . .
    H H32 0.0146 0.6497 0.3336 0.070 Uiso calc R 1 . .
    C C33 -0.03331(17) 0.74784(13) 0.27265(13) 0.0466(5) Uani d . 1 . .
    H H33 -0.0792 0.7596 0.2990 0.056 Uiso calc R 1 . .
    C C34 -0.02215(15) 0.79620(11) 0.21312(12) 0.0364(4) Uani d . 1 . .
    H H34 -0.0609 0.8408 0.1988 0.044 Uiso calc R 1 . .
    C C35 0.14256(14) 0.81022(10) 0.08231(11) 0.0285(4) Uani d . 1 . .
    C C36 0.39154(14) 0.88456(10) 0.11629(11) 0.0293(4) Uani d . 1 . .
    C C37 0.55058(14) 0.90486(10) 0.08987(11) 0.0290(4) Uani d . 1 . .
    C C38 0.62840(16) 0.92071(13) 0.17052(13) 0.0420(5) Uani d . 1 . .
    H H38 0.6183 0.9107 0.2216 0.050 Uiso calc R 1 . .
    C C39 0.72165(16) 0.95127(13) 0.17680(14) 0.0473(5) Uani d . 1 . .
    H H39 0.7754 0.9623 0.2322 0.057 Uiso calc R 1 . .
    C C40 0.73569(15) 0.96547(11) 0.10254(13) 0.0366(4) Uani d . 1 . .
    C C41 0.65866(14) 0.95032(10) 0.02156(12) 0.0322(4) Uani d . 1 . .
    H H41 0.6691 0.9603 -0.0294 0.039 Uiso calc R 1 . .
    C C42 0.56583(14) 0.92029(10) 0.01565(11) 0.0298(4) Uani d . 1 . .
    H H42 0.5119 0.9101 -0.0399 0.036 Uiso calc R 1 . .
loop_
    _atom_site_aniso_label
    _atom_site_aniso_U_11
    _atom_site_aniso_U_22
    _atom_site_aniso_U_33
    _atom_site_aniso_U_12
    _atom_site_aniso_U_13
    _atom_site_aniso_U_23
    Cl1 0.0334(3) 0.0594(3) 0.0571(3) -0.0161(2) 0.0271(2) -0.0117(3)
    S1 0.0354(2) 0.0322(2) 0.0347(2) -0.00651(19) 0.0203(2) -0.00557(18)
    O1 0.0414(8) 0.0347(7) 0.0386(7) -0.0121(6) 0.0261(6) -0.0140(6)
    O2 0.0322(7) 0.0400(7) 0.0472(8) -0.0083(6) 0.0245(6) -0.0162(6)
    N1 0.0269(8) 0.0357(9) 0.0384(8) -0.0060(7) 0.0196(7) -0.0086(7)
    N2 0.0273(8) 0.0342(9) 0.0427(9) -0.0073(7) 0.0206(7) -0.0112(7)
    N3 0.0254(8) 0.0269(8) 0.0341(8) -0.0040(6) 0.0149(6) -0.0040(6)
    C1 0.0246(8) 0.0295(9) 0.0313(9) -0.0011(7) 0.0174(7) -0.0044(7)
    C2 0.0311(10) 0.0328(9) 0.0347(9) -0.0040(8) 0.0158(8) -0.0008(8)
    C3 0.0307(10) 0.0471(12) 0.0375(10) -0.0097(9) 0.0143(9) -0.0054(9)
    C4 0.0317(10) 0.0582(13) 0.0359(10) 0.0033(10) 0.0113(9) 0.0056(9)
    C5 0.0469(12) 0.0416(11) 0.0457(12) 0.0109(10) 0.0228(10) 0.0114(9)
    C6 0.0383(11) 0.0307(9) 0.0421(10) -0.0011(8) 0.0232(9) -0.0011(8)
    C7 0.0285(9) 0.0286(9) 0.0319(9) -0.0054(7) 0.0173(8) -0.0073(7)
    C8 0.0263(9) 0.0387(10) 0.0259(8) -0.0073(8) 0.0102(7) -0.0034(7)
    C9 0.0371(11) 0.0558(13) 0.0453(12) 0.0071(10) 0.0204(10) 0.0132(10)
    C10 0.0548(15) 0.0659(16) 0.0648(16) 0.0168(13) 0.0255(13) 0.0318(13)
    C11 0.0503(14) 0.0730(17) 0.0456(13) -0.0039(12) 0.0216(11) 0.0225(12)
    C12 0.0372(11) 0.0629(14) 0.0365(10) -0.0121(10) 0.0197(9) -0.0011(10)
    C13 0.0334(10) 0.0429(11) 0.0352(10) -0.0065(9) 0.0193(8) -0.0045(8)
    C14 0.0246(9) 0.0323(9) 0.0285(9) -0.0037(7) 0.0133(7) -0.0026(7)
    C15 0.0245(8) 0.0294(9) 0.0245(8) -0.0020(7) 0.0098(7) 0.0023(7)
    C16 0.0234(8) 0.0302(9) 0.0257(8) -0.0016(7) 0.0107(7) 0.0027(7)
    C17 0.0249(8) 0.0298(9) 0.0310(9) -0.0018(7) 0.0121(7) -0.0002(7)
    C18 0.0281(9) 0.0328(9) 0.0297(9) -0.0061(7) 0.0110(7) -0.0015(7)
    C19 0.0235(9) 0.0410(10) 0.0316(9) -0.0059(8) 0.0124(7) 0.0008(8)
    C20 0.0324(10) 0.0395(11) 0.0607(13) 0.0004(9) 0.0279(10) -0.0055(10)
    C21 0.0349(10) 0.0312(10) 0.0577(13) -0.0028(8) 0.0256(10) -0.0059(9)
    Cl2 0.0482(3) 0.0682(4) 0.0875(4) -0.0305(3) 0.0465(3) -0.0349(3)
    S2 0.0382(3) 0.0311(2) 0.0292(2) -0.0051(2) 0.01702(19) -0.00241(18)
    O4 0.0416(8) 0.0312(7) 0.0379(7) -0.0097(6) 0.0262(6) -0.0099(5)
    O5 0.0321(7) 0.0342(7) 0.0421(7) -0.0038(6) 0.0213(6) -0.0107(6)
    N4 0.0285(8) 0.0358(9) 0.0408(9) -0.0061(7) 0.0220(7) -0.0108(7)
    N5 0.0286(8) 0.0410(9) 0.0469(10) -0.0097(7) 0.0236(8) -0.0147(8)
    N6 0.0321(8) 0.0409(9) 0.0383(9) -0.0131(7) 0.0209(7) -0.0153(7)
    C22 0.0308(9) 0.0255(8) 0.0333(9) 0.0023(7) 0.0198(8) -0.0028(7)
    C23 0.0417(11) 0.0321(10) 0.0403(10) -0.0023(8) 0.0254(9) -0.0006(8)
    C24 0.0561(13) 0.0348(10) 0.0388(11) 0.0084(10) 0.0240(10) 0.0056(8)
    C25 0.0405(11) 0.0437(11) 0.0367(10) 0.0119(9) 0.0151(9) 0.0004(9)
    C26 0.0325(10) 0.0427(11) 0.0410(11) 0.0001(9) 0.0142(9) -0.0042(9)
    C27 0.0342(10) 0.0309(9) 0.0346(9) -0.0002(8) 0.0181(8) -0.0008(8)
    C28 0.0300(9) 0.0256(8) 0.0320(9) -0.0041(7) 0.0187(8) -0.0048(7)
    C29 0.0290(9) 0.0344(10) 0.0292(9) -0.0082(8) 0.0128(8) -0.0026(7)
    C30 0.0503(13) 0.0486(13) 0.0564(13) 0.0089(11) 0.0312(11) 0.0164(10)
    C31 0.0720(18) 0.0561(15) 0.0774(18) 0.0105(13) 0.0405(15) 0.0305(13)
    C32 0.0647(16) 0.0634(16) 0.0495(13) -0.0112(13) 0.0269(12) 0.0180(12)
    C33 0.0462(12) 0.0634(15) 0.0388(11) -0.0239(11) 0.0263(10) -0.0105(10)
    C34 0.0359(10) 0.0413(11) 0.0362(10) -0.0119(9) 0.0191(9) -0.0072(8)
    C35 0.0280(9) 0.0307(9) 0.0305(9) -0.0016(7) 0.0158(8) 0.0004(7)
    C36 0.0277(9) 0.0332(9) 0.0281(9) -0.0036(7) 0.0127(7) 0.0005(7)
    C37 0.0275(9) 0.0297(9) 0.0328(9) -0.0052(7) 0.0156(7) -0.0037(7)
    C38 0.0361(11) 0.0634(14) 0.0296(9) -0.0134(10) 0.0168(8) -0.0048(9)
    C39 0.0356(11) 0.0711(15) 0.0358(10) -0.0169(11) 0.0155(9) -0.0188(10)
    C40 0.0312(10) 0.0364(10) 0.0499(11) -0.0102(8) 0.0246(9) -0.0121(9)
    C41 0.0377(10) 0.0293(9) 0.0376(10) 0.0009(8) 0.0234(8) 0.0019(7)
    C42 0.0298(9) 0.0333(9) 0.0261(8) 0.0015(8) 0.0114(7) -0.0005(7)
_geom_special_details
;
All e.s.d.'s (except the e.s.d. in the dihedral angle between two l.s. planes)
are estimated using the full covariance matrix. The cell e.s.d.'s are taken
into account individually in the estimation of e.s.d.'s in distances, angles
and torsion angles; correlations between e.s.d.'s in cell parameters are only
used when they are defined by crystal symmetry. An approximate (isotropic)
treatment of cell e.s.d.'s is used for estimating e.s.d.'s involving l.s.
planes.
;
loop_
    _geom_bond_atom_site_label_1
    _geom_bond_atom_site_label_2
    _geom_bond_site_symmetry_2
    _geom_bond_distance
    _geom_bond_publ_flag
    Cl1 C19 . 1.7407(18) ?
    S1 C15 . 1.6791(18) yes
    O1 C7 . 1.435(2) yes
    O1 H1O . 0.8400 ?
    O2 C14 . 1.241(2) yes
    N1 C14 . 1.323(2) yes
    N1 N2 . 1.383(2) yes
    N1 H1N . 0.89(2) ?
    N2 C15 . 1.349(2) yes
    N2 H2N . 0.81(2) ?
    N3 C15 . 1.355(2) yes
    N3 C16 . 1.417(2) ?
    N3 H3N . 0.88(2) ?
    C1 C2 . 1.391(2) ?
    C1 C6 . 1.394(3) ?
    C1 C7 . 1.535(2) ?
    C2 C3 . 1.386(3) ?
    C2 H2 . 0.9500 ?
    C3 C4 . 1.380(3) ?
    C3 H3 . 0.9500 ?
    C4 C5 . 1.379(3) ?
    C4 H4A . 0.9500 ?
    C5 C6 . 1.387(3) ?
    C5 H5 . 0.9500 ?
    C6 H6 . 0.9500 ?
    C7 C8 . 1.530(2) ?
    C7 C14 . 1.537(2) ?
    C8 C9 . 1.387(3) ?
    C8 C13 . 1.398(3) ?
    C9 C10 . 1.389(3) ?
    C9 H9 . 0.9500 ?
    C10 C11 . 1.389(3) ?
    C10 H10 . 0.9500 ?
    C11 C12 . 1.374(3) ?
    C11 H11 . 0.9500 ?
    C12 C13 . 1.389(3) ?
    C12 H12 . 0.9500 ?
    C13 H13 . 0.9500 ?
    C16 C21 . 1.388(2) ?
    C16 C17 . 1.393(2) ?
    C17 C18 . 1.390(2) ?
    C17 H17 . 0.9500 ?
    C18 C19 . 1.379(3) ?
    C18 H18 . 0.9500 ?
    C19 C20 . 1.378(3) ?
    C20 C21 . 1.386(3) ?
    C20 H20 . 0.9500 ?
    C21 H21 . 0.9500 ?
    Cl2 C40 . 1.7445(19) ?
    S2 C36 . 1.6824(19) yes
    O4 C28 . 1.439(2) yes
    O4 H4O . 0.8400 ?
    O5 C35 . 1.242(2) yes
    N4 C35 . 1.327(2) yes
    N4 N5 . 1.380(2) yes
    N4 H4N . 0.88(2) ?
    N5 C36 . 1.351(2) yes
    N5 H5N . 0.90(2) ?
    N6 C36 . 1.345(2) yes
    N6 C37 . 1.421(2) ?
    N6 H6N . 0.89(2) ?
    C22 C27 . 1.385(2) ?
    C22 C23 . 1.397(3) ?
    C22 C28 . 1.532(3) ?
    C23 C24 . 1.386(3) ?
    C23 H23 . 0.9500 ?
    C24 C25 . 1.383(3) ?
    C24 H24 . 0.9500 ?
    C25 C26 . 1.381(3) ?
    C25 H25 . 0.9500 ?
    C26 C27 . 1.392(3) ?
    C26 H26 . 0.9500 ?
    C27 H27 . 0.9500 ?
    C28 C29 . 1.525(2) ?
    C28 C35 . 1.545(2) ?
    C29 C30 . 1.390(3) ?
    C29 C34 . 1.394(3) ?
    C30 C31 . 1.385(3) ?
    C30 H30 . 0.9500 ?
    C31 C32 . 1.372(4) ?
    C31 H31 . 0.9500 ?
    C32 C33 . 1.380(3) ?
    C32 H32 . 0.9500 ?
    C33 C34 . 1.393(3) ?
    C33 H33 . 0.9500 ?
    C34 H34 . 0.9500 ?
    C37 C38 . 1.380(3) ?
    C37 C42 . 1.387(2) ?
    C38 C39 . 1.390(3) ?
    C38 H38 . 0.9500 ?
    C39 C40 . 1.375(3) ?
    C39 H39 . 0.9500 ?
    C40 C41 . 1.377(3) ?
    C41 C42 . 1.383(2) ?
    C41 H41 . 0.9500 ?
    C42 H42 . 0.9500 ?
loop_
    _geom_angle_atom_site_label_1
    _geom_angle_atom_site_label_2
    _geom_angle_atom_site_label_3
    _geom_angle_site_symmetry_1
    _geom_angle_site_symmetry_3
    _geom_angle
    _geom_angle_publ_flag
    C7 O1 H1O . . 109.5 ?
    C14 N1 N2 . . 120.78(16) yes
    C14 N1 H1N . . 123.6(14) yes
    N2 N1 H1N . . 115.2(14) yes
    C15 N2 N1 . . 119.41(16) ?
    C15 N2 H2N . . 123.1(17) ?
    N1 N2 H2N . . 117.5(17) ?
    C15 N3 C16 . . 130.79(15) ?
    C15 N3 H3N . . 115.2(13) ?
    C16 N3 H3N . . 114.0(13) ?
    C2 C1 C6 . . 118.51(17) ?
    C2 C1 C7 . . 121.52(16) ?
    C6 C1 C7 . . 119.94(16) ?
    C3 C2 C1 . . 120.69(18) ?
    C3 C2 H2 . . 119.7 ?
    C1 C2 H2 . . 119.7 ?
    C4 C3 C2 . . 120.20(19) ?
    C4 C3 H3 . . 119.9 ?
    C2 C3 H3 . . 119.9 ?
    C5 C4 C3 . . 119.79(19) ?
    C5 C4 H4A . . 120.1 ?
    C3 C4 H4A . . 120.1 ?
    C4 C5 C6 . . 120.30(19) ?
    C4 C5 H5 . . 119.9 ?
    C6 C5 H5 . . 119.9 ?
    C5 C6 C1 . . 120.49(18) ?
    C5 C6 H6 . . 119.8 ?
    C1 C6 H6 . . 119.8 ?
    O1 C7 C8 . . 111.13(14) ?
    O1 C7 C1 . . 108.97(14) ?
    C8 C7 C1 . . 111.45(14) ?
    O1 C7 C14 . . 106.27(13) ?
    C8 C7 C14 . . 111.82(15) ?
    C1 C7 C14 . . 106.96(13) ?
    C9 C8 C13 . . 118.70(18) ?
    C9 C8 C7 . . 124.01(17) ?
    C13 C8 C7 . . 117.28(17) ?
    C8 C9 C10 . . 120.5(2) ?
    C8 C9 H9 . . 119.8 ?
    C10 C9 H9 . . 119.8 ?
    C9 C10 C11 . . 120.3(2) ?
    C9 C10 H10 . . 119.8 ?
    C11 C10 H10 . . 119.8 ?
    C12 C11 C10 . . 119.7(2) ?
    C12 C11 H11 . . 120.2 ?
    C10 C11 H11 . . 120.2 ?
    C11 C12 C13 . . 120.3(2) ?
    C11 C12 H12 . . 119.8 ?
    C13 C12 H12 . . 119.8 ?
    C12 C13 C8 . . 120.5(2) ?
    C12 C13 H13 . . 119.7 ?
    C8 C13 H13 . . 119.7 ?
    O2 C14 N1 . . 122.43(16) ?
    O2 C14 C7 . . 123.19(15) ?
    N1 C14 C7 . . 114.37(15) ?
    N2 C15 N3 . . 111.80(15) ?
    N2 C15 S1 . . 121.19(13) yes
    N3 C15 S1 . . 127.00(13) yes
    C21 C16 C17 . . 119.19(16) ?
    C21 C16 N3 . . 115.52(15) ?
    C17 C16 N3 . . 125.15(16) ?
    C18 C17 C16 . . 119.30(17) ?
    C18 C17 H17 . . 120.3 ?
    C16 C17 H17 . . 120.3 ?
    C19 C18 C17 . . 120.72(17) ?
    C19 C18 H18 . . 119.6 ?
    C17 C18 H18 . . 119.6 ?
    C20 C19 C18 . . 120.42(17) ?
    C20 C19 Cl1 . . 119.79(15) ?
    C18 C19 Cl1 . . 119.79(14) ?
    C19 C20 C21 . . 119.10(18) ?
    C19 C20 H20 . . 120.4 ?
    C21 C20 H20 . . 120.4 ?
    C20 C21 C16 . . 121.25(18) ?
    C20 C21 H21 . . 119.4 ?
    C16 C21 H21 . . 119.4 ?
    C28 O4 H4O . . 109.5 ?
    C35 N4 N5 . . 120.94(16) yes
    C35 N4 H4N . . 123.9(15) yes
    N5 N4 H4N . . 114.8(15) yes
    C36 N5 N4 . . 120.32(16) ?
    C36 N5 H5N . . 123.2(15) ?
    N4 N5 H5N . . 115.4(15) ?
    C36 N6 C37 . . 128.29(16) ?
    C36 N6 H6N . . 116.9(14) ?
    C37 N6 H6N . . 114.7(14) ?
    C27 C22 C23 . . 118.62(17) ?
    C27 C22 C28 . . 123.20(16) ?
    C23 C22 C28 . . 118.18(16) ?
    C24 C23 C22 . . 120.55(18) ?
    C24 C23 H23 . . 119.7 ?
    C22 C23 H23 . . 119.7 ?
    C25 C24 C23 . . 120.42(19) ?
    C25 C24 H24 . . 119.8 ?
    C23 C24 H24 . . 119.8 ?
    C26 C25 C24 . . 119.42(19) ?
    C26 C25 H25 . . 120.3 ?
    C24 C25 H25 . . 120.3 ?
    C25 C26 C27 . . 120.40(19) ?
    C25 C26 H26 . . 119.8 ?
    C27 C26 H26 . . 119.8 ?
    C22 C27 C26 . . 120.58(18) ?
    C22 C27 H27 . . 119.7 ?
    C26 C27 H27 . . 119.7 ?
    O4 C28 C29 . . 110.30(14) ?
    O4 C28 C22 . . 108.47(14) ?
    C29 C28 C22 . . 113.96(14) ?
    O4 C28 C35 . . 105.77(13) ?
    C29 C28 C35 . . 110.80(14) ?
    C22 C28 C35 . . 107.16(13) ?
    C30 C29 C34 . . 118.53(18) ?
    C30 C29 C28 . . 122.81(17) ?
    C34 C29 C28 . . 118.63(17) ?
    C31 C30 C29 . . 120.7(2) ?
    C31 C30 H30 . . 119.6 ?
    C29 C30 H30 . . 119.6 ?
    C32 C31 C30 . . 120.3(2) ?
    C32 C31 H31 . . 119.9 ?
    C30 C31 H31 . . 119.9 ?
    C31 C32 C33 . . 120.1(2) ?
    C31 C32 H32 . . 119.9 ?
    C33 C32 H32 . . 119.9 ?
    C32 C33 C34 . . 119.9(2) ?
    C32 C33 H33 . . 120.1 ?
    C34 C33 H33 . . 120.1 ?
    C33 C34 C29 . . 120.5(2) ?
    C33 C34 H34 . . 119.8 ?
    C29 C34 H34 . . 119.8 ?
    O5 C35 N4 . . 123.06(16) ?
    O5 C35 C28 . . 123.25(15) ?
    N4 C35 C28 . . 113.68(15) ?
    N6 C36 N5 . . 112.18(16) yes
    N6 C36 S2 . . 125.65(14) yes
    N5 C36 S2 . . 122.17(14) yes
    C38 C37 C42 . . 119.58(17) ?
    C38 C37 N6 . . 122.87(16) ?
    C42 C37 N6 . . 117.42(16) ?
    C37 C38 C39 . . 119.87(18) ?
    C37 C38 H38 . . 120.1 ?
    C39 C38 H38 . . 120.1 ?
    C40 C39 C38 . . 119.69(18) ?
    C40 C39 H39 . . 120.2 ?
    C38 C39 H39 . . 120.2 ?
    C39 C40 C41 . . 121.18(17) ?
    C39 C40 Cl2 . . 119.50(16) ?
    C41 C40 Cl2 . . 119.31(15) ?
    C40 C41 C42 . . 118.90(17) ?
    C40 C41 H41 . . 120.5 ?
    C42 C41 H41 . . 120.5 ?
    C41 C42 C37 . . 120.77(17) ?
    C41 C42 H42 . . 119.6 ?
    C37 C42 H42 . . 119.6 ?
loop_
    _geom_torsion_atom_site_label_1
    _geom_torsion_atom_site_label_2
    _geom_torsion_atom_site_label_3
    _geom_torsion_atom_site_label_4
    _geom_torsion_site_symmetry_1
    _geom_torsion_site_symmetry_2
    _geom_torsion_site_symmetry_3
    _geom_torsion_site_symmetry_4
    _geom_torsion
    _geom_torsion_publ_flag
    C14 N1 N2 C15 . . . . -176.39(17) ?
    C6 C1 C2 C3 . . . . 1.0(3) ?
    C7 C1 C2 C3 . . . . 179.43(16) ?
    C1 C2 C3 C4 . . . . 0.5(3) ?
    C2 C3 C4 C5 . . . . -1.5(3) ?
    C3 C4 C5 C6 . . . . 1.0(3) ?
    C4 C5 C6 C1 . . . . 0.5(3) ?
    C2 C1 C6 C5 . . . . -1.5(3) ?
    C7 C1 C6 C5 . . . . -179.97(17) ?
    C2 C1 C7 O1 . . . . 153.48(15) ?
    C6 C1 C7 O1 . . . . -28.1(2) ?
    C2 C1 C7 C8 . . . . 30.5(2) ?
    C6 C1 C7 C8 . . . . -151.15(16) ?
    C2 C1 C7 C14 . . . . -92.03(19) ?
    C6 C1 C7 C14 . . . . 86.35(19) ?
    O1 C7 C8 C9 . . . . 122.7(2) ?
    C1 C7 C8 C9 . . . . -115.6(2) ?
    C14 C7 C8 C9 . . . . 4.1(2) ?
    O1 C7 C8 C13 . . . . -58.3(2) ?
    C1 C7 C8 C13 . . . . 63.5(2) ?
    C14 C7 C8 C13 . . . . -176.87(15) ?
    C13 C8 C9 C10 . . . . -0.2(3) ?
    C7 C8 C9 C10 . . . . 178.8(2) ?
    C8 C9 C10 C11 . . . . 0.8(4) ?
    C9 C10 C11 C12 . . . . -0.6(4) ?
    C10 C11 C12 C13 . . . . -0.3(4) ?
    C11 C12 C13 C8 . . . . 0.9(3) ?
    C9 C8 C13 C12 . . . . -0.6(3) ?
    C7 C8 C13 C12 . . . . -179.73(17) ?
    N2 N1 C14 O2 . . . . -4.2(3) ?
    N2 N1 C14 C7 . . . . 175.22(16) ?
    O1 C7 C14 O2 . . . . 171.68(16) ?
    C8 C7 C14 O2 . . . . -66.9(2) ?
    C1 C7 C14 O2 . . . . 55.4(2) ?
    O1 C7 C14 N1 . . . . -7.7(2) ?
    C8 C7 C14 N1 . . . . 113.68(17) ?
    C1 C7 C14 N1 . . . . -124.05(16) ?
    N1 N2 C15 N3 . . . . 179.07(15) ?
    N1 N2 C15 S1 . . . . -1.2(2) ?
    C16 N3 C15 N2 . . . . -178.13(16) ?
    C16 N3 C15 S1 . . . . 2.2(3) ?
    C15 N3 C16 C21 . . . . -165.17(18) ?
    C15 N3 C16 C17 . . . . 19.2(3) ?
    C21 C16 C17 C18 . . . . 0.9(3) ?
    N3 C16 C17 C18 . . . . 176.41(16) ?
    C16 C17 C18 C19 . . . . -0.7(3) ?
    C17 C18 C19 C20 . . . . -0.4(3) ?
    C17 C18 C19 Cl1 . . . . -179.70(14) ?
    C18 C19 C20 C21 . . . . 1.3(3) ?
    Cl1 C19 C20 C21 . . . . -179.38(16) ?
    C19 C20 C21 C16 . . . . -1.1(3) ?
    C17 C16 C21 C20 . . . . 0.0(3) ?
    N3 C16 C21 C20 . . . . -175.90(19) ?
    C35 N4 N5 C36 . . . . 171.09(17) ?
    C27 C22 C23 C24 . . . . 0.4(3) ?
    C28 C22 C23 C24 . . . . -179.29(16) ?
    C22 C23 C24 C25 . . . . -0.5(3) ?
    C23 C24 C25 C26 . . . . 0.2(3) ?
    C24 C25 C26 C27 . . . . 0.3(3) ?
    C23 C22 C27 C26 . . . . 0.0(3) ?
    C28 C22 C27 C26 . . . . 179.73(16) ?
    C25 C26 C27 C22 . . . . -0.4(3) ?
    C27 C22 C28 O4 . . . . -130.14(17) ?
    C23 C22 C28 O4 . . . . 49.6(2) ?
    C27 C22 C28 C29 . . . . -6.9(2) ?
    C23 C22 C28 C29 . . . . 172.85(15) ?
    C27 C22 C28 C35 . . . . 116.09(18) ?
    C23 C22 C28 C35 . . . . -64.21(19) ?
    O4 C28 C29 C30 . . . . -119.9(2) ?
    C22 C28 C29 C30 . . . . 117.8(2) ?
    C35 C28 C29 C30 . . . . -3.1(2) ?
    O4 C28 C29 C34 . . . . 58.3(2) ?
    C22 C28 C29 C34 . . . . -64.0(2) ?
    C35 C28 C29 C34 . . . . 175.04(15) ?
    C34 C29 C30 C31 . . . . 0.1(3) ?
    C28 C29 C30 C31 . . . . 178.3(2) ?
    C29 C30 C31 C32 . . . . -0.1(4) ?
    C30 C31 C32 C33 . . . . -0.1(4) ?
    C31 C32 C33 C34 . . . . 0.3(4) ?
    C32 C33 C34 C29 . . . . -0.4(3) ?
    C30 C29 C34 C33 . . . . 0.1(3) ?
    C28 C29 C34 C33 . . . . -178.10(17) ?
    N5 N4 C35 O5 . . . . 2.4(3) ?
    N5 N4 C35 C28 . . . . -176.98(16) ?
    O4 C28 C35 O5 . . . . -169.03(16) ?
    C29 C28 C35 O5 . . . . 71.4(2) ?
    C22 C28 C35 O5 . . . . -53.4(2) ?
    O4 C28 C35 N4 . . . . 10.4(2) ?
    C29 C28 C35 N4 . . . . -109.15(17) ?
    C22 C28 C35 N4 . . . . 125.97(16) ?
    C37 N6 C36 N5 . . . . -178.74(18) ?
    C37 N6 C36 S2 . . . . 2.3(3) ?
    N4 N5 C36 N6 . . . . -171.84(17) ?
    N4 N5 C36 S2 . . . . 7.1(3) ?
    C36 N6 C37 C38 . . . . 49.5(3) ?
    C36 N6 C37 C42 . . . . -134.7(2) ?
    C42 C37 C38 C39 . . . . -0.6(3) ?
    N6 C37 C38 C39 . . . . 175.2(2) ?
    C37 C38 C39 C40 . . . . 0.0(3) ?
    C38 C39 C40 C41 . . . . 0.3(3) ?
    C38 C39 C40 Cl2 . . . . -178.71(18) ?
    C39 C40 C41 C42 . . . . 0.0(3) ?
    Cl2 C40 C41 C42 . . . . 179.06(14) ?
    C40 C41 C42 C37 . . . . -0.7(3) ?
    C38 C37 C42 C41 . . . . 1.0(3) ?
    N6 C37 C42 C41 . . . . -175.05(17) ?
loop_
    _geom_hbond_atom_site_label_D
    _geom_hbond_atom_site_label_H
    _geom_hbond_atom_site_label_A
    _geom_hbond_site_symmetry_A
    _geom_hbond_distance_DH
    _geom_hbond_distance_HA
    _geom_hbond_distance_DA
    _geom_hbond_angle_DHA
    O1 H1O S2 4_576 0.84 2.44 3.2242(13) 155.8
    N1 H1N S1 . 0.89(2) 2.44(2) 2.9075(16) 113.5(17)
    N2 H2N O5 1_556 0.81(2) 2.12(2) 2.870(2) 155(2)
    N3 H3N O5 1_556 0.88(2) 2.17(2) 3.003(2) 156.1(18)
    O4 H4O S1 4_575 0.84 2.51 3.2707(13) 150.5
    N4 H4N S2 . 0.88(2) 2.50(2) 2.9569(16) 113.5(17)
    N5 H5N O2 1_554 0.90(2) 1.96(2) 2.776(2) 149(2)
    N6 H6N O2 1_554 0.89(2) 2.02(2) 2.842(2) 154(2)
data_New_Global_Publ_Block
_journal_date_recd_electronic     2008-10-21
_journal_date_accepted     2008-11-03
_journal_name_full     'Acta Crystallographica, Section E'
_journal_year     2008
_journal_volume     64
_journal_issue     12
_journal_page_first     o2305
_journal_page_last     o2305
_journal_paper_category     QO
_journal_coeditor_code     HK2559
_publ_contact_author_name     'Basem Fares Ali'
_publ_contact_author_address
;
Department of Chemistry,
Al al-Bayt University,
Mafraq 25113
Jordan
;
_publ_contact_author_email     'bfali@aabu.edu.jo'
_publ_contact_author_fax     ?
_publ_contact_author_phone     '00962 65864568'
_publ_section_title
;
4-(4-Chlorophenyl)-1-(2-hydroxy-2,2-diphenylacetyl)thiosemicarbazide
;
loop_
    _publ_author_name
    _publ_author_footnote
    _publ_author_address
    'Abu-Safieh, Kayed A.' .
;
Department of Chemistry,
The Hashemite University,
Zarqa
Jordan
;
    'Khanfar, Monther A.' .
;
Department of Chemistry,
The University of Jordan,
Amman 11942
Jordan
;
    'Eichele, Klaus' .
;
Institut f\"ur Anorganiche Chemie,
Universit\"at T\"ubingen,
Auf der Morgenstelle 18,
72076 T\"ubingen
Germany
;
    'Ali, Basem Fares' .
;
Department of Chemistry,
Al al-Bayt University,
Mafraq 25113
Jordan
;
_publ_section_synopsis     .
