# Supplementary material for: 4-(4-Chloro­phen­yl)-1-(2-hydr­oxy-2,2-di­phenyl­acet­yl)thio­semicarbazide
Source: Acta Crystallogr Sect E Struct Rep Online. 2008 Nov 13;64(Pt 12):o2305. doi: 10.1107/S1600536808035964 (PMC2959801; doi:10.1107/S1600536808035964)
Supplement: Supplementary file 2 [file e-64-o2305-Isup2.hkl]

# 
# h,k,l, Fc-squared, Fo-squared, sigma(Fo-squared) and status flag 
# 
data_I
_shelx_title ' khan11 in P2(1)/c' 
_shelx_refln_list_code          4 
_shelx_F_calc_maximum      374.71 
_exptl_crystal_F_000      1712.00 
_reflns_d_resolution_high  0.7696 
 
loop_ 
 _symmetry_equiv_pos_as_xyz 
 'x, y, z' 
 '-x, y+1/2, -z+1/2' 
 '-x, -y, -z' 
 'x, -y-1/2, z-1/2' 
 
_cell_length_a    14.1039 
_cell_length_b    18.1566 
_cell_length_c    16.9108 
_cell_angle_alpha  90.000 
_cell_angle_beta  114.509 
_cell_angle_gamma  90.000 
 
_shelx_F_squared_multiplier     1.000 
 
loop_ 
 _refln_index_h 
 _refln_index_k 
 _refln_index_l 
 _refln_F_squared_calc 
 _refln_F_squared_meas 
 _refln_F_squared_sigma 
 _refln_observed_status 
   2   0   0    17164.59    17138.81    224.56 o 
   3   0   0       87.18      103.94      5.05 o 
   4   0   0    33675.48    34829.89    271.57 o 
   5   0   0      231.26      213.42      8.78 o 
   6   0   0     4693.53     4538.42    128.05 o 
   7   0   0      479.73      450.08     23.70 o 
   8   0   0     1561.27     1227.43     35.27 o 
   9   0   0     1315.88     1280.46     35.03 o 
  10   0   0     2080.00     2018.65     87.46 o 
  11   0   0      440.15      438.30     20.05 o 
  12   0   0      481.43      588.65     23.53 o 
  13   0   0      346.73      375.80     22.52 o 
  14   0   0       79.44      104.63     17.42 o 
  15   0   0        0.25        5.82     19.79 o 
  16   0   0     1097.42      900.28     92.95 o 
   2   1   0      104.24       96.17      4.00 o 
   3   1   0    16418.24    16579.79    232.47 o 
   4   1   0      310.53      313.08      7.32 o 
   5   1   0     3419.17     3546.48    157.35 o 
   6   1   0      185.83      233.03      8.63 o 
   7   1   0     1541.99     1546.64     32.29 o 
   8   1   0        0.72        6.50      5.44 o 
   9   1   0      481.50      535.68     15.34 o 
  10   1   0        0.00        4.09      8.96 o 
  11   1   0      407.67      401.01     15.93 o 
  12   1   0      379.32      407.36     22.66 o 
  13   1   0      431.44      432.26     18.93 o 
  14   1   0       13.12        9.66     15.23 o 
  15   1   0       38.66       34.43     16.77 o 
  16   1   0        1.53       -5.47     15.20 o 
   0   2   0       59.17       56.47      4.20 o 
   1   2   0      688.18      611.53     18.74 o 
   2   2   0    15041.77    15703.98    213.24 o 
   3   2   0      317.41      324.88      9.26 o 
   4   2   0    16966.54    16762.46    192.36 o 
   5   2   0       85.39      119.40      7.77 o 
   6   2   0     2788.52     2702.85    116.75 o 
   7   2   0      204.47      265.09     12.86 o 
   8   2   0     1305.11     1136.38     36.87 o 
   9   2   0       50.93       53.21      9.66 o 
  10   2   0        0.74        1.74     18.05 o 
  11   2   0      783.47      726.21     25.92 o 
  12   2   0     1157.99     1075.08     31.67 o 
  13   2   0      120.55      114.50     38.39 o 
  14   2   0      202.66      187.08     21.04 o 
  15   2   0      127.52       85.88     19.53 o 
  16   2   0      121.66      130.46     21.06 o 
   1   3   0     3441.19     3456.23     47.36 o 
   2   3   0        8.49        9.86      7.74 o 
   3   3   0     3613.82     3313.66    266.20 o 
   4   3   0      692.04      704.51     23.12 o 
   5   3   0      575.55      496.57     18.37 o 
   6   3   0      108.07      114.65      9.18 o 
   7   3   0     1974.13     1918.21     47.06 o 
   8   3   0      944.44     1016.34     22.57 o 
   9   3   0     3098.53     3032.90     82.64 o 
  10   3   0      114.57      122.62     14.15 o 
  11   3   0     1944.41     1952.71     55.10 o 
  12   3   0       45.43       51.53     56.14 o 
  13   3   0     4912.22     4895.80    112.99 o 
  14   3   0        5.70       18.46     16.48 o 
  15   3   0       89.26       86.04     20.05 o 
  16   3   0       54.25       65.43     19.65 o 
   0   4   0        6.17       27.53      3.84 o 
   1   4   0      355.12      341.20      5.39 o 
   2   4   0     1275.12     1390.23     25.77 o 
   3   4   0      171.64      214.59     19.44 o 
   4   4   0    20593.43    21389.24    237.28 o 
   5   4   0     2187.28     2153.16     47.41 o 
   6   4   0     6651.26     6894.51    165.83 o 
   7   4   0       62.27       64.77      8.01 o 
   8   4   0     2951.13     2808.84     68.50 o 
   9   4   0        0.92        4.77      8.47 o 
  10   4   0      472.73      438.01     19.33 o 
  11   4   0       18.88        0.09     15.05 o 
  12   4   0      658.37      584.61     29.94 o 
  13   4   0       57.07       71.61     27.71 o 
  14   4   0       82.43      103.76     33.41 o 
  15   4   0       25.56       42.26     16.29 o 
  16   4   0       73.79       36.07     18.81 o 
   1   5   0     2310.98     1908.81     31.38 o 
   2   5   0     2308.98     2615.83    151.48 o 
   3   5   0     3798.65     3729.04    102.72 o 
   4   5   0       56.02       79.66      6.79 o 
   5   5   0    11627.88    12538.00    212.85 o 
   6   5   0        0.41        4.11      7.32 o 
   7   5   0     1956.63     1835.66     46.76 o 
   8   5   0      360.40      440.50     16.24 o 
   9   5   0       55.52       65.19     14.63 o 
  10   5   0      306.41      322.64     17.15 o 
  11   5   0       74.73      117.23     14.69 o 
  12   5   0      112.74      145.50     19.37 o 
  13   5   0        1.12       -9.33     13.14 o 
  14   5   0       85.18       99.41     18.18 o 
  15   5   0      207.32      219.90     53.92 o 
  16   5   0      247.10      311.37     34.37 o 
   0   6   0     2809.00     2404.67     79.47 o 
   1   6   0     5223.19     5121.15     78.29 o 
   2   6   0     8791.28     8893.68    164.45 o 
   3   6   0     2285.17     2205.68     56.02 o 
   4   6   0     1467.38     1952.16     97.52 o 
   5   6   0      570.56      621.85     26.53 o 
   6   6   0     2167.47     2193.27     69.49 o 
   7   6   0        7.86       12.62      7.80 o 
   8   6   0      210.56      200.32     12.86 o 
   9   6   0      482.29      479.76     44.28 o 
  10   6   0      177.15      188.79     15.65 o 
  11   6   0        5.38        5.36     13.43 o 
  12   6   0      102.64       64.48     15.55 o 
  13   6   0      194.11      150.80     19.81 o 
  14   6   0       71.53       95.25     17.97 o 
  15   6   0       19.00       14.98     17.61 o 
  16   6   0       34.96       -0.61     22.14 o 
   1   7   0     5170.46     5276.50     97.06 o 
   2   7   0      911.83      832.00     20.79 o 
   3   7   0     8605.40     8466.26    244.29 o 
   4   7   0     1230.60     1395.33     34.38 o 
   5   7   0      229.57      194.89     10.35 o 
   6   7   0      744.36      799.70     22.10 o 
   7   7   0      689.91      819.21     20.20 o 
   8   7   0        9.16       11.35      9.37 o 
   9   7   0      266.30      241.39     15.43 o 
  10   7   0       44.67       38.13     14.21 o 
  11   7   0      150.59      115.46     15.76 o 
  12   7   0       21.47       27.83     15.08 o 
  13   7   0       37.07       42.61     18.07 o 
  14   7   0        2.94      -11.51     23.33 o 
  15   7   0        6.20       -2.63     33.47 o 
   0   8   0     2465.01     2459.55     58.71 o 
   1   8   0     1794.05     1746.34     29.07 o 
   2   8   0      482.29      590.36     15.02 o 
   3   8   0      742.40      692.98     46.28 o 
   4   8   0      455.47      420.48     15.72 o 
   5   8   0       12.47        8.81      6.27 o 
   6   8   0      271.42      281.83     13.34 o 
   7   8   0        8.57       12.54      7.58 o 
   8   8   0      373.62      432.57     25.02 o 
   9   8   0       56.41       74.52     11.57 o 
  10   8   0     1248.21     1284.52     43.88 o 
  11   8   0       47.83       18.18     14.68 o 
  12   8   0      306.76      317.39     20.89 o 
  13   8   0       40.75       26.04     17.15 o 
  14   8   0        0.59      -12.97     17.27 o 
  15   8   0       58.12       68.06     24.71 o 
   1   9   0     7895.20     7977.51    121.19 o 
   2   9   0      205.96      173.16     11.61 o 
   3   9   0     3752.83     3503.89     83.99 o 
   4   9   0      848.81      926.40     26.13 o 
   5   9   0     1185.00     1236.13     34.43 o 
   6   9   0      128.16      103.14     11.39 o 
   7   9   0       53.56       64.03     28.97 o 
   8   9   0      568.46      603.53     53.22 o 
   9   9   0      442.51      438.41     18.92 o 
  10   9   0       41.17       31.07     12.19 o 
  11   9   0        6.87        3.27     14.95 o 
  12   9   0      450.45      505.62     26.63 o 
  13   9   0       89.83       87.83     17.76 o 
  14   9   0        0.27       15.89     16.05 o 
  15   9   0        4.77        5.29     26.51 o 
   0  10   0      217.47      310.77     13.14 o 
   1  10   0     1733.72     1765.99     49.99 o 
   2  10   0     1458.61     1685.41     46.07 o 
   3  10   0     1221.78     1273.23     50.74 o 
   4  10   0     2146.79     2596.10    227.88 o 
   5  10   0        3.23       -0.62      9.65 o 
   6  10   0      482.99      447.08     17.22 o 
   7  10   0       18.96        6.64      9.63 o 
   8  10   0      341.16      360.59     24.30 o 
   9  10   0      129.13      156.48     15.20 o 
  10  10   0      395.74      395.49     21.44 o 
  11  10   0        0.38       11.07     14.36 o 
  12  10   0      102.85      144.44     19.66 o 
  13  10   0      400.22      418.77     24.98 o 
  14  10   0      443.74      498.21     27.94 o 
  15  10   0      135.70      132.89     22.66 o 
   1  11   0      103.60       76.24      6.09 o 
   2  11   0      148.43      129.53     11.94 o 
   3  11   0     5442.00     5898.65    283.95 o 
   4  11   0      241.22      251.63     13.91 o 
   5  11   0      912.51      905.54     25.29 o 
   6  11   0      290.13      291.53     14.79 o 
   7  11   0       32.06       49.07     17.39 o 
   8  11   0       17.84       39.09     15.53 o 
   9  11   0      166.06      164.10     16.27 o 
  10  11   0      325.13      349.36     21.07 o 
  11  11   0      234.13      276.30     22.48 o 
  12  11   0      566.33      665.02     48.23 o 
  13  11   0       79.48       41.81     18.64 o 
  14  11   0       34.29        9.90     20.97 o 
   0  12   0     1416.90     1416.79     39.29 o 
   1  12   0      371.40      411.79     10.84 o 
   2  12   0       72.90       98.54     14.33 o 
   3  12   0      831.93      802.31     25.51 o 
   4  12   0        2.33       -0.87      7.39 o 
   5  12   0       81.31       97.84     12.42 o 
   6  12   0      260.03      235.52     31.43 o 
   7  12   0       76.16       93.24     17.45 o 
   8  12   0      958.86      917.57     50.65 o 
   9  12   0        4.67       20.34     14.71 o 
  10  12   0     2151.67     2067.25     46.34 o 
  11  12   0        0.50       20.92     15.35 o 
  12  12   0      101.90      135.62     20.68 o 
  13  12   0      245.78      231.33     22.44 o 
  14  12   0      825.78      882.14     53.94 o 
   1  13   0      939.59      908.75     17.07 o 
   2  13   0      138.69      132.12     22.19 o 
   3  13   0      387.95      392.97     17.60 o 
   4  13   0     1063.33     1056.44     26.60 o 
   5  13   0     5961.64     5694.75    122.50 o 
   6  13   0      124.59      148.84     14.67 o 
   7  13   0       34.46       46.17     12.61 o 
   8  13   0       59.08      102.36     16.37 o 
   9  13   0       13.30       27.11     15.05 o 
  10  13   0        5.36       24.13     14.19 o 
  11  13   0       37.08       26.42     16.02 o 
  12  13   0      189.14      230.83     23.29 o 
  13  13   0      168.43      175.48     21.78 o 
   0  14   0     3567.50     3648.03    100.86 o 
   1  14   0      196.82      184.15     10.14 o 
   2  14   0      141.92      160.26     14.03 o 
   3  14   0      133.61      110.06     12.98 o 
   4  14   0     1561.39     1572.85     37.65 o 
   5  14   0       22.86       23.60     13.11 o 
   6  14   0      490.09      502.15     20.87 o 
   7  14   0       55.03       49.56     13.70 o 
   8  14   0       60.47       58.49     12.73 o 
   9  14   0      931.82      835.23     29.36 o 
  10  14   0      230.70      327.79     36.53 o 
  11  14   0       21.36       28.03     16.79 o 
  12  14   0       79.04      100.53     25.60 o 
  13  14   0      436.77      460.61     36.23 o 
   1  15   0        9.58       16.44      7.42 o 
   2  15   0      599.61      548.83     21.59 o 
   3  15   0     2155.71     2152.95     53.28 o 
   4  15   0        6.22       14.85     10.73 o 
   5  15   0      247.31      195.72     16.27 o 
   6  15   0        0.55        9.23     11.39 o 
   7  15   0      102.43       93.77     25.67 o 
   8  15   0      434.37      506.23     25.31 o 
   9  15   0       43.83       27.72     17.59 o 
  10  15   0      228.43      211.72     21.24 o 
  11  15   0       96.65      107.46     18.53 o 
  12  15   0      328.41      338.35     40.31 o 
   0  16   0     4101.43     3841.76     89.00 o 
   1  16   0       73.79       91.17      9.18 o 
   2  16   0      109.71      118.13     16.01 o 
   3  16   0      211.66      213.20     16.71 o 
   4  16   0        4.45       12.53     11.23 o 
   5  16   0      162.46      117.28     25.61 o 
   6  16   0     1863.02     1818.04     48.94 o 
   7  16   0      317.38      325.06     27.89 o 
   8  16   0      459.97      419.52     29.27 o 
   9  16   0        1.41       18.58     14.22 o 
  10  16   0      435.95      499.54     28.30 o 
  11  16   0      323.01      411.52     63.76 o 
  12  16   0       35.12       38.09     18.79 o 
   1  17   0       44.66       58.18      9.83 o 
   2  17   0      637.61      652.44     25.47 o 
   3  17   0     1634.54     1587.71     67.36 o 
   4  17   0       14.83       12.81     11.40 o 
   5  17   0      738.76      693.11     26.22 o 
   6  17   0       10.17       -7.31     11.93 o 
   7  17   0     2112.12     1907.35     42.08 o 
   8  17   0      142.52      156.83     20.31 o 
   9  17   0     1226.58     1228.86     38.35 o 
  10  17   0      164.02      148.93     20.06 o 
  11  17   0      160.20      171.24     22.41 o 
   0  18   0       53.79       64.10     14.04 o 
   1  18   0      386.74      342.28     14.66 o 
   2  18   0      226.33      263.78     19.16 o 
   3  18   0        2.57       -2.33     11.70 o 
   4  18   0       48.74       33.76     14.03 o 
   5  18   0      197.20      161.61     20.57 o 
   6  18   0      117.76      124.75     17.30 o 
   7  18   0      106.12      131.51     16.65 o 
   8  18   0      372.20      298.05     22.40 o 
   9  18   0      311.50      283.98     23.33 o 
  10  18   0      222.60      209.23     53.26 o 
   1  19   0      123.59      160.90     14.65 o 
   2  19   0        6.76       22.97     16.67 o 
   3  19   0        9.66       25.20     13.19 o 
   4  19   0       40.92       88.67     15.68 o 
   5  19   0      229.81      263.88     31.49 o 
   6  19   0      190.34      212.15     20.76 o 
   7  19   0     1630.32     1634.67    117.41 o 
   8  19   0      245.43      172.23     31.37 o 
   9  19   0      410.90      396.22     27.89 o 
   0  20   0      166.88      192.33     17.73 o 
   1  20   0       11.18       14.02      9.99 o 
   2  20   0        6.95       18.58     27.11 o 
   3  20   0       28.62       47.37     19.64 o 
   4  20   0       17.08       12.18     13.18 o 
   5  20   0       52.45       64.37     18.34 o 
   6  20   0        3.02       16.15     17.17 o 
   7  20   0       51.23       37.69     23.06 o 
   8  20   0        0.02       12.52     16.19 o 
   1  21   0      197.43      152.21     12.87 o 
   2  21   0       36.88        9.98     27.77 o 
   3  21   0      348.57      303.95     23.45 o 
   4  21   0       85.47       59.09     16.79 o 
   5  21   0      375.93      337.87     26.80 o 
   6  21   0       96.72      115.83     20.19 o 
   7  21   0       34.03       31.06     16.94 o 
   0  22   0       41.93       62.43     16.84 o 
   1  22   0      155.51      149.67     13.65 o 
   2  22   0       62.05       66.77     40.90 o 
   3  22   0       23.76        9.07     16.28 o 
   4  22   0       27.89       39.75     20.87 o 
   5  22   0       53.27       65.39     17.04 o 
   6  22   0      236.99      238.82     25.08 o 
   1  23   0       48.80       77.53     12.71 o 
   2  23   0        6.71       11.26     17.81 o 
   3  23   0      117.18       76.56     20.55 o 
 -16   1   1       48.20       61.02     18.27 o 
 -15   1   1       30.52       49.78     15.44 o 
 -14   1   1       17.45        8.14     12.42 o 
 -13   1   1     3057.10     3171.57     80.66 o 
 -12   1   1      155.33      169.92     16.64 o 
 -11   1   1      122.82      131.58     14.48 o 
 -10   1   1      677.09      676.04     17.86 o 
  -9   1   1     8013.84     7644.00    186.55 o 
  -8   1   1       62.14       81.25      7.04 o 
  -7   1   1       94.96      139.04      7.91 o 
  -6   1   1      165.67      171.60     10.10 o 
  -5   1   1     3699.07     3651.52     88.61 o 
  -4   1   1       11.07       23.91      3.93 o 
  -3   1   1     1803.33     1913.63     50.30 o 
  -2   1   1        1.15       17.27      2.83 o 
   1   1   1      293.27      376.86      9.08 o 
   2   1   1      575.38      475.61      9.40 o 
   3   1   1     8955.97     9415.95    200.15 o 
   4   1   1      535.51      503.18     19.43 o 
   5   1   1      540.37      468.62     10.36 o 
   6   1   1      156.58      186.77      9.17 o 
   7   1   1    14015.02    13973.36    203.09 o 
   8   1   1        2.72       -1.87      6.89 o 
   9   1   1     1288.06     1184.06     23.96 o 
  10   1   1     1304.30     1262.00     25.13 o 
  11   1   1     5309.95     5099.61    103.31 o 
  12   1   1      207.48      231.84     17.67 o 
  13   1   1       11.41       13.59     26.29 o 
  14   1   1       96.45       83.81     16.13 o 
  15   1   1      586.82      588.51     25.08 o 
  16   1   1       52.90       87.52     16.84 o 
 -16   2   1       60.95       64.66     24.71 o 
 -15   2   1        5.16      -16.72     16.72 o 
 -14   2   1      746.26      698.94     33.60 o 
 -13   2   1        1.93       15.82     13.25 o 
 -12   2   1     3246.81     3117.14     77.51 o 
 -11   2   1      162.98      156.88     14.77 o 
 -10   2   1      452.36      455.56     18.65 o 
  -9   2   1      150.36      144.56     14.22 o 
  -8   2   1      150.67      202.59     11.23 o 
  -7   2   1      584.14      643.61     18.22 o 
  -6   2   1     1786.27     1738.81    109.64 o 
  -5   2   1       26.07       26.18      6.30 o 
  -4   2   1      215.85      225.48      7.77 o 
  -3   2   1       55.64       63.10      5.06 o 
  -2   2   1     5632.93     5827.09    165.49 o 
  -1   2   1     1276.23     1196.73     25.13 o 
   0   2   1    28095.40    28682.81    146.02 o 
   1   2   1     1016.92      890.98     15.49 o 
   2   2   1       28.06       67.37     11.46 o 
   3   2   1       27.78       37.90      8.82 o 
   4   2   1      574.06      625.49     22.51 o 
   5   2   1      240.31      237.59     16.14 o 
   6   2   1     9733.45    10045.07    291.12 o 
   7   2   1       69.82       78.25      8.91 o 
   8   2   1      408.82      473.77     36.90 o 
   9   2   1      279.79      320.46     17.49 o 
  10   2   1      179.22      209.76     15.35 o 
  11   2   1       18.58       38.48     14.35 o 
  12   2   1     2373.49     2192.22     87.15 o 
  13   2   1      101.15       71.37     26.87 o 
  14   2   1       30.02       25.67     16.51 o 
  15   2   1        0.80       12.14     18.48 o 
  16   2   1       62.33       33.47     24.87 o 
 -16   3   1       38.55       31.45     24.29 o 
 -15   3   1      236.85      247.31     26.29 o 
 -14   3   1      148.46      153.12     21.90 o 
 -13   3   1      836.32      869.02     67.21 o 
 -12   3   1      287.50      307.05     21.53 o 
 -11   3   1     2852.18     3104.02     74.60 o 
 -10   3   1      160.81      162.70     13.84 o 
  -9   3   1     3778.88     3554.62    177.32 o 
  -8   3   1      241.00      262.83     12.96 o 
  -7   3   1     1385.15     1394.08     46.91 o 
  -6   3   1      323.76      354.97     11.96 o 
  -5   3   1       97.58       77.52     10.44 o 
  -4   3   1        0.33       10.41      4.98 o 
  -3   3   1     7579.86     7677.93    128.62 o 
  -2   3   1        3.77        6.11      4.02 o 
  -1   3   1    53985.79    54731.49    477.60 o 
   0   3   1      860.70      825.55     13.15 o 
   1   3   1     2350.70     1968.21     39.99 o 
   2   3   1       67.86       97.77      6.97 o 
   3   3   1    27382.15    27769.30    621.65 o 
   4   3   1       60.61       67.77      6.25 o 
   5   3   1       96.50       69.27      8.75 o 
   6   3   1      328.75      378.87     18.24 o 
   7   3   1    13538.32    13548.58    246.63 o 
   8   3   1        0.13        1.96     21.83 o 
   9   3   1        7.41        1.60      9.45 o 
  10   3   1       10.28        4.28     10.43 o 
  11   3   1     1367.82     1400.60     60.27 o 
  12   3   1       93.49       57.53     14.44 o 
  13   3   1     1858.41     1995.05     51.92 o 
  14   3   1       42.40       25.74     21.95 o 
  15   3   1      503.93      558.10     30.44 o 
  16   3   1        5.11       25.75     17.63 o 
 -16   4   1      291.77      274.76     30.83 o 
 -15   4   1        0.47       27.65     17.33 o 
 -14   4   1      384.81      361.87     23.13 o 
 -13   4   1       29.12       12.88     15.73 o 
 -12   4   1      142.78      133.01     18.54 o 
 -11   4   1      272.55      257.58     17.06 o 
 -10   4   1     5189.11     5029.98    240.92 o 
  -9   4   1       76.43       88.99     10.38 o 
  -8   4   1      738.48      783.05     19.48 o 
  -7   4   1      392.89      389.86     13.83 o 
  -6   4   1    26610.13    28390.05    316.80 o 
  -5   4   1     1006.30     1040.82     24.75 o 
  -4   4   1      251.14      225.40      8.52 o 
  -3   4   1     3024.26     3272.33    131.19 o 
  -2   4   1      505.67      593.63     11.72 o 
  -1   4   1      632.69      521.55     13.87 o 
   0   4   1    17998.36    18697.49    118.57 o 
   1   4   1     6660.25     6382.10    108.96 o 
   2   4   1     4466.40     4459.56    118.66 o 
   3   4   1      525.67      539.77     21.79 o 
   4   4   1     9201.83     9589.03    168.67 o 
   5   4   1      328.21      353.42     12.81 o 
   6   4   1     2832.43     2579.07     62.61 o 
   7   4   1       13.15       30.02      8.76 o 
   8   4   1     1119.11     1082.66     26.80 o 
   9   4   1      529.98      563.21     19.50 o 
  10   4   1     4203.01     4062.15    100.75 o 
  11   4   1      128.45      143.46     15.73 o 
  12   4   1        7.90       15.65     14.18 o 
  13   4   1       17.13       11.20     24.41 o 
  14   4   1      161.03      162.48     24.89 o 
  15   4   1       47.68       32.99     25.49 o 
  16   4   1       53.04       70.73     34.97 o 
 -16   5   1       10.30        0.95     20.93 o 
 -15   5   1       33.18       10.76     20.17 o 
 -14   5   1       63.67       58.27     18.66 o 
 -13   5   1      137.95      137.64     30.95 o 
 -12   5   1      138.03      157.14     17.88 o 
 -11   5   1     3316.75     3219.18     93.30 o 
 -10   5   1       80.40       61.28     12.60 o 
  -9   5   1     2562.69     2379.62     63.39 o 
  -8   5   1      198.09      223.80     12.55 o 
  -7   5   1     6360.35     6377.72    169.57 o 
  -6   5   1        1.25       -6.71     11.99 o 
  -5   5   1      364.45      409.16     13.07 o 
  -4   5   1        0.17       -2.50      5.64 o 
  -3   5   1    11012.43    11176.38    168.88 o 
  -2   5   1     4831.58     4859.27    106.25 o 
  -1   5   1      764.55      772.82     16.91 o 
   0   5   1      365.57      380.98      6.86 o 
   1   5   1    34679.60    35519.32    210.92 o 
   2   5   1       73.58      105.66      6.23 o 
   3   5   1      798.31      840.19     22.26 o 
   4   5   1        1.83       -0.07      9.42 o 
   5   5   1       12.16       39.34      9.42 o 
   6   5   1      396.52      428.32     17.04 o 
   7   5   1     1409.39     1309.38     49.60 o 
   8   5   1      535.13      537.51     32.94 o 
   9   5   1        0.10       11.44     11.25 o 
  10   5   1      219.78      236.10     33.89 o 
  11   5   1     1671.65     1635.45     44.63 o 
  12   5   1      141.87      147.73     17.64 o 
  13   5   1      494.47      460.62     31.74 o 
  14   5   1      202.98      226.24     26.15 o 
  15   5   1     1054.88     1096.26     55.51 o 
 -16   6   1       67.85       70.26     17.62 o 
 -15   6   1      123.16      166.94     22.54 o 
 -14   6   1        8.03       -1.53     15.51 o 
 -13   6   1     1230.95     1078.86     32.97 o 
 -12   6   1     1389.00     1451.01     40.26 o 
 -11   6   1      799.46      908.68     39.96 o 
 -10   6   1      315.01      265.53     22.14 o 
  -9   6   1      499.86      505.14     18.11 o 
  -8   6   1     4278.81     4186.85    100.10 o 
  -7   6   1      195.55      210.66     12.11 o 
  -6   6   1     7203.92     7520.07    179.08 o 
  -5   6   1     4140.08     4314.22    157.61 o 
  -4   6   1      399.97      443.92     12.95 o 
  -3   6   1       15.11       26.36      5.43 o 
  -2   6   1       19.82       16.04      5.08 o 
  -1   6   1     3536.50     3410.61     65.52 o 
   0   6   1     1041.83     1049.85     21.80 o 
   1   6   1     3457.38     3600.75     92.08 o 
   2   6   1     1324.91     1559.93     41.13 o 
   3   6   1      105.74      108.88      7.82 o 
   4   6   1       15.21        1.15      9.60 o 
   5   6   1     1727.40     1797.34     39.40 o 
   6   6   1        0.79       48.42     16.67 o 
   7   6   1      578.43      564.05     17.76 o 
   8   6   1     4785.86     4493.20    107.37 o 
   9   6   1      372.36      444.13     22.92 o 
  10   6   1      259.13      242.91     17.87 o 
  11   6   1        2.02       25.05     12.71 o 
  12   6   1      781.30      738.46     55.02 o 
  13   6   1       21.29       10.80     20.10 o 
  14   6   1        1.61       16.12     14.98 o 
  15   6   1        3.65      -18.25     18.25 o 
 -16   7   1       57.44       77.65     21.32 o 
 -15   7   1       42.17       60.15     16.57 o 
 -14   7   1       29.66       63.54     18.91 o 
 -13   7   1      856.53      907.48     30.38 o 
 -12   7   1       79.76      104.84     18.33 o 
 -11   7   1       45.08       58.32     12.89 o 
 -10   7   1       81.51       93.29     13.43 o 
  -9   7   1        5.64        8.13     16.97 o 
  -8   7   1     1559.27     1550.93     34.71 o 
  -7   7   1       87.50      181.16     33.95 o 
  -6   7   1      275.97      301.55     12.12 o 
  -5   7   1     2516.50     2572.13     61.40 o 
  -4   7   1      873.08      909.51     20.92 o 
  -3   7   1     5946.00     5568.78    300.74 o 
  -2   7   1      327.76      292.61     14.58 o 
  -1   7   1      593.19      632.04     11.13 o 
   0   7   1     1968.63     1974.42     34.11 o 
   1   7   1      256.33      296.90      7.14 o 
   2   7   1      248.64      247.00     10.85 o 
   3   7   1     2649.14     2903.29     71.01 o 
   4   7   1       87.58      109.30      8.96 o 
   5   7   1     1295.86     1330.70     31.77 o 
   6   7   1       59.12       70.15      8.59 o 
   7   7   1       48.93       89.68     10.72 o 
   8   7   1       56.22       58.09     10.71 o 
   9   7   1        0.65        1.67      9.66 o 
  10   7   1      231.31      291.00     20.06 o 
  11   7   1     2954.97     2926.69     87.78 o 
  12   7   1       81.52      104.93     15.61 o 
  13   7   1      405.91      400.99     23.37 o 
  14   7   1       16.97       19.97     15.16 o 
  15   7   1      131.62      167.34     21.59 o 
 -16   8   1        0.04       25.02     18.70 o 
 -15   8   1       59.86       62.20     20.35 o 
 -14   8   1     1155.72     1030.88     34.49 o 
 -13   8   1       18.42       19.01     15.47 o 
 -12   8   1      877.48      781.80     32.72 o 
 -11   8   1      300.78      303.42     20.65 o 
 -10   8   1      309.71      303.72     17.35 o 
  -9   8   1      309.43      301.83     17.49 o 
  -8   8   1       44.32       30.04     10.32 o 
  -7   8   1      156.50      162.14     27.29 o 
  -6   8   1       41.80       35.40      8.37 o 
  -5   8   1     4056.08     4229.54    106.73 o 
  -4   8   1      774.15      784.47     17.80 o 
  -3   8   1      150.19      124.51     20.51 o 
  -2   8   1     1390.06     1673.38     36.55 o 
  -1   8   1     3684.28     3591.58     69.45 o 
   0   8   1      120.64      118.25      6.15 o 
   1   8   1     1561.32     1644.52     27.27 o 
   2   8   1     3447.55     3599.56    146.90 o 
   3   8   1        4.30       -6.84     11.28 o 
   4   8   1     2625.74     2497.78     63.85 o 
   5   8   1      566.66      589.58     17.27 o 
   6   8   1     3373.67     3471.07    119.17 o 
   7   8   1      549.33      610.74     20.28 o 
   8   8   1     1135.94     1064.64     27.21 o 
   9   8   1        2.54       14.64     10.41 o 
  10   8   1     1050.87      928.54     29.11 o 
  11   8   1       10.91       21.91     16.77 o 
  12   8   1      517.82      470.39     25.02 o 
  13   8   1        5.43       11.02     14.16 o 
  14   8   1        3.03       12.22     30.17 o 
  15   8   1       19.11        7.39     25.00 o 
 -15   9   1       10.85       26.63     16.83 o 
 -14   9   1        0.06        2.52     27.41 o 
 -13   9   1       71.88       59.86     19.37 o 
 -12   9   1       43.99       41.28     16.49 o 
 -11   9   1      567.27      447.14     22.78 o 
 -10   9   1      164.34      169.90     25.25 o 
  -9   9   1       69.37       85.16     17.21 o 
  -8   9   1       53.89       47.83     10.95 o 
  -7   9   1     1868.11     1886.26    133.59 o 
  -6   9   1      801.54      838.15     26.25 o 
  -5   9   1      562.03      619.86     18.91 o 
  -4   9   1      802.60      822.25     48.86 o 
  -3   9   1     5162.96     4714.57    289.51 o 
  -2   9   1      118.54      128.67     10.79 o 
  -1   9   1      138.62      221.80      7.82 o 
   0   9   1     3142.29     3474.75     58.76 o 
   1   9   1     2186.50     2086.05     37.29 o 
   2   9   1      573.31      701.68     33.79 o 
   3   9   1     4617.19     4807.33    141.20 o 
   4   9   1      170.02      123.71     13.14 o 
   5   9   1     1922.49     2097.34     66.21 o 
   6   9   1      242.34      231.99     13.20 o 
   7   9   1      100.29      102.64     11.82 o 
   8   9   1      203.82      227.20     16.08 o 
   9   9   1      139.08      167.82     15.18 o 
  10   9   1       59.81       46.95     20.51 o 
  11   9   1       23.08       27.80     14.99 o 
  12   9   1      350.13      375.02     23.58 o 
  13   9   1       16.97      -19.29     19.29 o 
  14   9   1        0.59        2.58     16.09 o 
  15   9   1      204.12      217.69     25.22 o 
 -15  10   1      153.93      162.72     26.09 o 
 -14  10   1      442.74      421.90     26.45 o 
 -13  10   1       86.43       95.73     16.63 o 
 -12  10   1      245.95      231.39     24.89 o 
 -11  10   1        5.57       19.87     12.65 o 
 -10  10   1      108.29      105.44     15.33 o 
  -9  10   1      476.34      542.05     22.04 o 
  -8  10   1        3.02        4.91     10.18 o 
  -7  10   1      875.73      933.61     30.50 o 
  -6  10   1      564.55      532.82     18.87 o 
  -5  10   1      730.27      727.19     23.54 o 
  -4  10   1     5540.14     5876.91    172.84 o 
  -3  10   1     1001.46     1030.55     37.70 o 
  -2  10   1     2624.66     2841.28     70.35 o 
  -1  10   1      953.65      846.55     33.45 o 
   0  10   1     1273.72     1241.35     25.40 o 
   1  10   1      370.67      391.16      9.54 o 
   2  10   1      513.70      521.88     15.53 o 
   3  10   1      127.39      104.76      9.54 o 
   4  10   1     2397.04     2391.70     73.15 o 
   5  10   1      158.35      183.01     20.33 o 
   6  10   1     2107.26     2145.03     51.74 o 
   7  10   1       42.09       42.01     10.75 o 
   8  10   1     2341.10     2269.63     64.49 o 
   9  10   1       28.79       44.59     13.97 o 
  10  10   1     1121.85     1088.89     33.32 o 
  11  10   1       67.12       42.36     20.93 o 
  12  10   1     1021.99      946.52     32.01 o 
  13  10   1       61.46       45.91     17.23 o 
  14  10   1      120.51       57.13     23.44 o 
 -15  11   1        0.04       28.74     16.87 o 
 -14  11   1       36.69       49.86     21.11 o 
 -13  11   1        1.02       13.24     15.31 o 
 -12  11   1       41.19       54.14     17.31 o 
 -11  11   1      400.52      446.23     22.58 o 
 -10  11   1       40.37       73.79     15.17 o 
  -9  11   1       32.13       24.86     16.61 o 
  -8  11   1        2.74       19.09     19.25 o 
  -7  11   1     1180.52     1267.52     34.83 o 
  -6  11   1      273.66      257.71     14.70 o 
  -5  11   1     2222.14     2422.68     57.31 o 
  -4  11   1       41.67       35.92      9.18 o 
  -3  11   1     4810.32     4732.05    158.38 o 
  -2  11   1        9.86       15.29     11.69 o 
  -1  11   1      366.02      387.22     10.47 o 
   0  11   1       45.48       41.33      5.38 o 
   1  11   1     6437.88     6428.66    120.97 o 
   2  11   1       56.47       57.93      8.78 o 
   3  11   1       92.44       96.32     10.86 o 
   4  11   1     1673.66     1637.12     40.80 o 
   5  11   1       80.01       70.26     14.39 o 
   6  11   1      656.90      634.44     33.66 o 
   7  11   1     1001.58      982.65     26.18 o 
   8  11   1      413.82      423.45     20.74 o 
   9  11   1       15.53       38.02     12.64 o 
  10  11   1        7.80       12.89     14.33 o 
  11  11   1       10.30        5.42     16.15 o 
  12  11   1      305.29      373.67     25.63 o 
  13  11   1       70.61       57.57     17.47 o 
  14  11   1       28.04       61.98     18.28 o 
 -14  12   1      525.50      481.98     56.87 o 
 -13  12   1        0.94       -9.65     22.45 o 
 -12  12   1        1.44        9.19     17.34 o 
 -11  12   1      188.59      140.89     18.23 o 
 -10  12   1     2077.00     2047.90     49.00 o 
  -9  12   1      539.79      543.22     22.82 o 
  -8  12   1        2.75        1.92     13.04 o 
  -7  12   1       19.54       45.38     12.13 o 
  -6  12   1      968.77      895.28     40.87 o 
  -5  12   1     2681.88     2775.51     59.49 o 
  -4  12   1      277.12      301.67     20.34 o 
  -3  12   1      260.24      283.62     14.29 o 
  -2  12   1       29.21       48.94     17.09 o 
  -1  12   1     2292.19     2287.33     53.95 o 
   0  12   1       18.67       16.75      7.13 o 
   1  12   1       30.25       25.87      6.16 o 
   2  12   1      628.84      616.34     19.17 o 
   3  12   1     1263.72     1305.32     27.01 o 
   4  12   1     1573.20     1597.94     36.81 o 
   5  12   1      165.88      135.30     15.96 o 
   6  12   1      711.60      640.96     21.21 o 
   7  12   1      251.58      291.15     19.59 o 
   8  12   1      513.04      461.68     21.21 o 
   9  12   1      166.23      128.84     17.87 o 
  10  12   1      130.15      117.58     19.08 o 
  11  12   1      303.56      296.17     61.90 o 
  12  12   1       14.00       19.20     38.74 o 
  13  12   1       20.32       22.25     20.19 o 
 -14  13   1        0.07       14.44     25.07 o 
 -13  13   1      340.03      310.21     40.97 o 
 -12  13   1       11.27        7.82     24.29 o 
 -11  13   1      379.82      392.84     24.05 o 
 -10  13   1      420.78      461.67     23.90 o 
  -9  13   1     1340.66     1350.68     42.14 o 
  -8  13   1       26.96       29.71     13.61 o 
  -7  13   1     2230.23     2309.60     63.78 o 
  -6  13   1       62.17       63.10     22.37 o 
  -5  13   1        7.73        4.76      9.70 o 
  -4  13   1       33.76       38.48     16.19 o 
  -3  13   1     4170.35     4106.34     95.36 o 
  -2  13   1      121.32      132.22     13.20 o 
  -1  13   1      526.33      522.59     12.58 o 
   0  13   1       64.65       69.22      7.00 o 
   1  13   1     3462.36     3560.33     60.74 o 
   2  13   1      717.87      741.66     22.38 o 
   3  13   1     2759.71     2831.49    120.51 o 
   4  13   1      924.06      934.16     59.36 o 
   5  13   1     2293.52     2252.05     58.94 o 
   6  13   1      562.92      503.35     28.20 o 
   7  13   1     1417.48     1356.47     35.80 o 
   8  13   1       61.00       98.27     14.98 o 
   9  13   1       55.69       85.26     15.76 o 
  10  13   1       88.53       82.75     19.36 o 
  11  13   1        5.78      -14.91     19.49 o 
  12  13   1      165.79      203.85     26.25 o 
  13  13   1        0.91       -6.77     22.50 o 
 -13  14   1       11.65        9.69     18.85 o 
 -12  14   1      288.83      265.69     23.33 o 
 -11  14   1        0.87       16.80     24.41 o 
 -10  14   1       17.03       13.57     13.44 o 
  -9  14   1      513.48      488.16     30.18 o 
  -8  14   1        6.45       37.53     12.42 o 
  -7  14   1      374.50      330.35     32.63 o 
  -6  14   1      914.80      884.58     27.17 o 
  -5  14   1     1149.97     1193.95     54.62 o 
  -4  14   1      372.08      385.73     17.83 o 
  -3  14   1      170.87      161.59     25.73 o 
  -2  14   1      383.40      371.29     17.50 o 
  -1  14   1      398.13      430.39     12.44 o 
   0  14   1       83.94       81.53      8.12 o 
   1  14   1     1078.76     1018.54     17.71 o 
   2  14   1      248.32      250.70     15.57 o 
   3  14   1     1776.02     1831.67     46.48 o 
   4  14   1     2135.19     2332.95     60.98 o 
   5  14   1       22.57       21.10      9.77 o 
   6  14   1      249.30      232.53     17.34 o 
   7  14   1       84.59       87.63     18.65 o 
   8  14   1      519.24      539.52     23.49 o 
   9  14   1       94.92       93.73     16.15 o 
  10  14   1        5.95      -11.71     22.67 o 
  11  14   1        0.75       12.12     17.43 o 
  12  14   1      693.14      687.98     32.11 o 
  13  14   1      117.94      165.91     46.78 o 
 -13  15   1       40.16       18.90     20.83 o 
 -12  15   1       10.59       23.13     16.89 o 
 -11  15   1       70.21      113.15     18.74 o 
 -10  15   1      136.82      119.81     19.63 o 
  -9  15   1      964.36      988.52     33.87 o 
  -8  15   1        4.79       24.79     14.17 o 
  -7  15   1     1059.39     1222.07     32.21 o 
  -6  15   1      204.98      247.07     28.91 o 
  -5  15   1       76.55       53.02     16.45 o 
  -4  15   1      874.01      855.71     59.05 o 
  -3  15   1     6547.36     6591.48    212.40 o 
  -2  15   1      204.44      191.93     18.92 o 
  -1  15   1     2556.95     2542.99     43.12 o 
   0  15   1     1161.27     1182.77     21.35 o 
   1  15   1      125.34      135.77     14.82 o 
   2  15   1      369.82      444.06     22.00 o 
   3  15   1      471.92      467.95     19.96 o 
   4  15   1      468.35      485.39     42.89 o 
   5  15   1        1.04       -5.86     12.18 o 
   6  15   1       43.22       60.73     18.24 o 
   7  15   1       30.54       38.07     25.37 o 
   8  15   1      104.84      112.16     29.03 o 
   9  15   1      127.28      126.48     18.08 o 
  10  15   1        4.94      -12.32     14.68 o 
  11  15   1      303.68      294.27     26.33 o 
  12  15   1        1.45        7.16     15.32 o 
 -12  16   1       23.45       54.62     17.31 o 
 -11  16   1      103.85      131.94     19.76 o 
 -10  16   1       41.33       66.52     18.10 o 
  -9  16   1      386.48      411.90     24.00 o 
  -8  16   1      269.48      249.29     20.57 o 
  -7  16   1      288.96      238.19     18.70 o 
  -6  16   1      141.12      133.77     32.99 o 
  -5  16   1     1094.13     1066.74     30.17 o 
  -4  16   1     1064.70     1067.61     29.51 o 
  -3  16   1      225.28      199.95     16.92 o 
  -2  16   1      286.99      268.10     20.64 o 
  -1  16   1      738.70      769.30     17.26 o 
   0  16   1      478.78      484.05     22.56 o 
   1  16   1       48.59       43.38      7.96 o 
   2  16   1      295.66      246.38     22.25 o 
   3  16   1      655.25      701.90     39.84 o 
   4  16   1     1390.93     1539.77     58.65 o 
   5  16   1        1.83      -13.69     14.75 o 
   6  16   1      409.44      454.22     22.47 o 
   7  16   1       78.34       64.86     15.89 o 
   8  16   1       28.06       62.73     28.85 o 
   9  16   1       26.99       14.93     16.79 o 
  10  16   1       95.94      156.38     22.67 o 
  11  16   1       14.63       36.58     19.02 o 
 -11  17   1       22.86       33.36     20.99 o 
 -10  17   1        0.76      -13.95     13.95 o 
  -9  17   1       79.74       74.08     49.12 o 
  -8  17   1      169.86      202.92     27.23 o 
  -7  17   1      130.44      162.75     33.05 o 
  -6  17   1      768.52      797.93     33.09 o 
  -5  17   1       56.56       27.04     12.67 o 
  -4  17   1      909.05      954.20     30.45 o 
  -3  17   1      162.69      177.53     16.56 o 
  -2  17   1     3375.99     3502.48     98.75 o 
  -1  17   1        5.20       12.83      7.98 o 
   0  17   1      354.47      363.55     14.04 o 
   1  17   1      142.54      138.96     10.71 o 
   2  17   1        6.14        8.94     11.85 o 
   3  17   1       33.10       15.01     12.60 o 
   4  17   1       60.22       55.69     13.49 o 
   5  17   1      336.27      336.56     25.01 o 
   6  17   1      144.89      177.25     23.03 o 
   7  17   1      638.35      628.26     37.74 o 
   8  17   1       22.66       19.60     15.18 o 
   9  17   1        6.79       14.36     17.47 o 
  10  17   1        0.01       34.28     16.40 o 
  11  17   1       11.90      -13.88     25.43 o 
 -11  18   1       22.05       31.53     16.82 o 
 -10  18   1       72.80       93.44     34.67 o 
  -9  18   1        0.04       20.39     16.97 o 
  -8  18   1      216.38      244.23     23.08 o 
  -7  18   1        2.04       20.37     15.65 o 
  -6  18   1      606.07      643.95     44.10 o 
  -5  18   1      136.01      120.57     17.21 o 
  -4  18   1       54.51       45.52     14.71 o 
  -3  18   1       10.72        5.56     19.49 o 
  -2  18   1      966.98      880.18     29.44 o 
  -1  18   1       12.35       37.33      9.41 o 
   0  18   1     1516.47     1492.61     30.59 o 
   1  18   1       15.66       15.33      9.13 o 
   2  18   1      424.84      371.16     23.04 o 
   3  18   1      131.85       93.17     22.67 o 
   4  18   1       25.83       39.03     14.09 o 
   5  18   1       95.19       89.54     18.11 o 
   6  18   1       52.46       41.16     23.90 o 
   7  18   1       12.74        0.53     31.67 o 
   8  18   1       19.35       -6.06     14.38 o 
   9  18   1        9.04        9.02     13.18 o 
  10  18   1      245.98      208.95     32.03 o 
 -10  19   1      146.53      174.21     23.23 o 
  -9  19   1      222.99      247.92     23.57 o 
  -8  19   1      153.50      199.58     29.09 o 
  -7  19   1       80.24       11.96     14.28 o 
  -6  19   1      598.20      682.45     42.54 o 
  -5  19   1       36.11       61.94     17.87 o 
  -4  19   1      100.72       61.98     21.53 o 
  -3  19   1      344.65      321.66     21.44 o 
  -2  19   1      516.03      516.71     27.19 o 
  -1  19   1      173.45      134.84     12.50 o 
   0  19   1      141.93      148.03     12.19 o 
   1  19   1       28.30       43.57     11.95 o 
   2  19   1      396.95      440.87     36.11 o 
   3  19   1      915.81      910.04     31.86 o 
   4  19   1      125.90      122.48     16.03 o 
   5  19   1        0.72       10.44     14.40 o 
   6  19   1      104.88      116.40     17.96 o 
   7  19   1      180.31      180.36     79.41 o 
   8  19   1       57.99       59.46     17.17 o 
   9  19   1       18.02       33.55     16.37 o 
  -9  20   1        0.10        9.11     16.77 o 
  -8  20   1        0.12       -7.60     18.53 o 
  -7  20   1       11.71       41.50     27.41 o 
  -6  20   1      676.70      619.02     42.12 o 
  -5  20   1       26.51       11.15     14.58 o 
  -4  20   1      170.42      191.90     61.84 o 
  -3  20   1       12.53       51.45     17.39 o 
  -2  20   1       91.94      106.45     29.15 o 
  -1  20   1       28.76       18.10      9.03 o 
   0  20   1      317.47      301.47     20.93 o 
   1  20   1      106.65       95.98     15.88 o 
   2  20   1        2.97       18.59     21.95 o 
   3  20   1        3.63      -12.27     17.43 o 
   4  20   1      751.36      717.56     31.39 o 
   5  20   1       64.49       91.70     18.02 o 
   6  20   1       17.92       49.24     15.35 o 
   7  20   1        1.30      -10.83     28.43 o 
   8  20   1       26.24       55.86     17.93 o 
  -7  21   1        0.62        8.09     15.19 o 
  -6  21   1      231.78      282.93     47.20 o 
  -5  21   1      111.54      112.22     20.57 o 
  -4  21   1      413.52      421.76     48.41 o 
  -3  21   1        2.58      -15.89     19.97 o 
  -2  21   1       62.57       81.81     17.50 o 
  -1  21   1      381.13      376.38     16.83 o 
   0  21   1      715.97      653.74     20.96 o 
   1  21   1        0.49        4.78     10.47 o 
   2  21   1      539.97      575.63     39.83 o 
   3  21   1      532.64      512.43     55.01 o 
   4  21   1        7.76       10.56     16.24 o 
   5  21   1       12.66       19.59     15.94 o 
   6  21   1       27.04       21.88     15.48 o 
   7  21   1      461.01      464.59     56.57 o 
  -6  22   1       28.74       65.82     24.23 o 
  -5  22   1        0.67      -14.32     14.32 o 
  -4  22   1       74.70       86.33     20.15 o 
  -3  22   1        0.07        2.71     21.43 o 
  -2  22   1      420.43      405.20     27.11 o 
  -1  22   1        6.20        2.25     10.41 o 
   0  22   1       19.69       12.99     10.45 o 
   1  22   1        2.77        3.36     16.46 o 
   2  22   1        0.87       31.05     17.68 o 
   3  22   1       31.83        3.32     21.92 o 
   4  22   1       88.74       83.70     19.31 o 
   5  22   1       17.21       59.56     17.63 o 
  -3  23   1      113.68      108.43     21.77 o 
  -2  23   1      325.37      341.51     26.16 o 
  -1  23   1       85.62       63.96     22.53 o 
   0  23   1      101.96      112.57     13.92 o 
   1  23   1       93.12       59.09     17.78 o 
   2  23   1       19.04       44.38     20.80 o 
   3  23   1       36.17        4.86     18.66 o 
 -17   0   2       98.14       59.38     33.05 o 
 -16   0   2        7.70       -7.41     22.01 o 
 -15   0   2      358.05      366.50     23.80 o 
 -14   0   2      445.93      513.97     26.79 o 
 -13   0   2      539.08      556.37     25.20 o 
 -12   0   2     7485.77     7683.44    199.20 o 
 -11   0   2      404.99      398.65     47.75 o 
 -10   0   2    10651.47    10212.75    262.06 o 
  -9   0   2     1841.08     2022.77     43.11 o 
  -8   0   2     9231.30    10538.17    210.82 o 
  -7   0   2        6.79       10.86      6.74 o 
  -6   0   2    36226.70    36528.32    329.65 o 
  -5   0   2      884.55      840.10     17.66 o 
  -4   0   2     2175.18     2223.08     56.81 o 
  -3   0   2      899.98      855.43     20.65 o 
  -2   0   2     1004.85      985.10     21.51 o 
  -1   0   2       32.10       69.54      2.33 o 
   0   0   2    28648.71    27722.32    220.91 o 
   1   0   2        0.82        8.56      1.84 o 
   2   0   2    41260.75    42158.76    333.42 o 
   3   0   2      264.14      368.93     17.28 o 
   4   0   2      906.88     1076.13     28.28 o 
   5   0   2     1061.60     1038.19     21.28 o 
   6   0   2      383.75      466.09     14.67 o 
   7   0   2        0.13       19.41      6.78 o 
   8   0   2     1019.55      943.66     80.14 o 
   9   0   2     1561.93     1530.56     59.93 o 
  10   0   2     5670.58     5509.76    134.09 o 
  11   0   2       36.81       19.64     13.93 o 
  12   0   2     2536.65     2646.08    124.04 o 
  13   0   2       11.82        4.56     13.83 o 
  14   0   2      733.22      644.07     30.49 o 
  15   0   2       37.27       39.21     16.90 o 
 -17   1   2       35.42       25.47     15.34 o 
 -16   1   2        6.27       17.17     13.71 o 
 -15   1   2       51.71       39.94     12.27 o 
 -14   1   2        0.24       -4.39     15.65 o 
 -13   1   2      567.03      586.69     42.41 o 
 -12   1   2     1233.72     1237.30     26.80 o 
 -11   1   2        5.43       25.87     11.72 o 
 -10   1   2       33.43       56.96     14.71 o 
  -9   1   2     2521.09     2589.67     56.65 o 
  -8   1   2       47.62       78.96      7.52 o 
  -7   1   2     2281.11     2395.81     48.14 o 
  -6   1   2      161.98      173.35      7.44 o 
  -5   1   2       13.43       37.87     26.23 o 
  -4   1   2     3558.44     3661.51     75.58 o 
  -3   1   2    25112.13    25954.98    310.15 o 
  -2   1   2        7.21       34.62      3.04 o 
  -1   1   2      761.78      752.49     16.28 o 
   0   1   2      473.75      454.46      5.98 o 
   1   1   2      783.04      726.84      9.74 o 
   2   1   2      682.73      608.43     20.85 o 
   3   1   2     1389.74     1415.84     31.55 o 
   4   1   2      101.16      115.95      6.36 o 
   5   1   2     8219.56     8911.09    147.91 o 
   6   1   2       17.00       26.10      6.23 o 
   7   1   2     2568.54     2641.93     52.49 o 
   8   1   2      242.18      263.05     11.07 o 
   9   1   2      140.84      135.81     12.36 o 
  10   1   2       34.59       14.11      9.49 o 
  11   1   2      385.08      400.91     17.28 o 
  12   1   2       79.64       86.94     21.38 o 
  13   1   2      261.64      228.49     18.72 o 
  14   1   2        0.07       15.54     12.56 o 
  15   1   2       68.18       79.40     16.14 o 
 -17   2   2        0.92       30.79     17.60 o 
 -16   2   2        6.68       23.90     42.16 o 
 -15   2   2      140.51      117.34     17.37 o 
 -14   2   2        7.23        7.36     14.55 o 
 -13   2   2      233.73      238.73     18.69 o 
 -12   2   2      214.47      184.05     16.10 o 
 -11   2   2        1.92        9.77     15.35 o 
 -10   2   2     2413.77     2193.16     53.54 o 
  -9   2   2      965.68      937.82     25.04 o 
  -8   2   2      986.14     1001.67     46.53 o 
  -7   2   2      306.49      449.04     16.38 o 
  -6   2   2    18520.44    17585.71    235.60 o 
  -5   2   2      111.56      118.16      7.33 o 
  -4   2   2    12451.51    13062.35    162.63 o 
  -3   2   2      911.93      988.52     23.45 o 
  -2   2   2     4336.71     4366.06     74.35 o 
  -1   2   2      922.52      908.12     29.41 o 
   0   2   2     2840.20     2712.74     39.91 o 
   1   2   2        0.34        3.34      2.10 o 
   2   2   2    67011.52    65825.45    471.36 o 
   3   2   2      337.67      300.62      8.70 o 
   4   2   2     7285.76     7521.83    143.13 o 
   5   2   2       38.00       51.03      8.31 o 
   6   2   2     3874.50     3528.29     90.06 o 
   7   2   2     2164.86     2085.06     91.53 o 
   8   2   2       16.95       28.78     12.29 o 
   9   2   2      464.54      487.12     18.41 o 
  10   2   2      338.75      329.75     26.39 o 
  11   2   2     1788.97     1801.56     60.95 o 
  12   2   2      127.40      110.08     18.22 o 
  13   2   2       18.44       12.18     14.29 o 
  14   2   2        0.25       18.93     16.15 o 
  15   2   2      307.26      325.39     34.49 o 
 -17   3   2        4.51        0.68     19.25 o 
 -16   3   2       26.25       20.63     17.50 o 
 -15   3   2      168.41      144.34     25.19 o 
 -14   3   2        7.67        7.46     18.38 o 
 -13   3   2       19.02       18.19     12.35 o 
 -12   3   2       56.97       58.51     18.89 o 
 -11   3   2     1060.34     1035.89     28.27 o 
 -10   3   2       46.49       47.95     11.99 o 
  -9   3   2      153.69      211.18     15.66 o 
  -8   3   2     1029.06     1025.29     32.84 o 
  -7   3   2       66.60       44.81     13.14 o 
  -6   3   2        2.74        6.67      9.42 o 
  -5   3   2     5705.52     5835.37    160.65 o 
  -4   3   2      356.25      333.72      9.10 o 
  -3   3   2    27156.21    28822.79    394.53 o 
  -2   3   2      553.43      603.05     25.53 o 
  -1   3   2    22723.33    22383.60    182.12 o 
   0   3   2      631.15      556.58     12.22 o 
   1   3   2    79674.52    80559.76    266.92 o 
   2   3   2       85.55      104.60      6.54 o 
   3   3   2      771.86      765.80     19.30 o 
   4   3   2        2.66       -0.81      5.68 o 
   5   3   2      281.56      267.62     12.39 o 
   6   3   2      752.32      765.51     20.20 o 
   7   3   2     1086.17     1023.18     24.26 o 
   8   3   2       51.04       52.30     10.59 o 
   9   3   2      219.49      236.91     14.27 o 
  10   3   2     1953.53     2081.49     52.52 o 
  11   3   2     1838.69     1754.45     47.13 o 
  12   3   2       28.62       63.24     45.28 o 
  13   3   2       22.16       42.48     15.30 o 
  14   3   2      310.80      352.46     38.03 o 
  15   3   2        0.67       -5.99     16.25 o 
 -17   4   2      271.85      264.93     23.16 o 
 -16   4   2      320.30      302.26     27.10 o 
 -15   4   2      226.86      249.06     23.31 o 
 -14   4   2      227.00      226.58     19.56 o 
 -13   4   2      213.70      242.27     19.33 o 
 -12   4   2     6284.05     6164.09    143.79 o 
 -11   4   2      156.54      156.74     22.61 o 
 -10   4   2     1070.40     1059.95     25.64 o 
  -9   4   2        0.00        2.47     12.11 o 
  -8   4   2     3267.13     3329.18     82.81 o 
  -7   4   2       70.74      103.75      9.36 o 
  -6   4   2    11703.20    11673.14    205.23 o 
  -5   4   2        4.04       13.62      7.14 o 
  -4   4   2     8065.55     8296.26    150.63 o 
  -3   4   2     5004.50     5003.34    109.78 o 
  -2   4   2    51792.58    52869.72   1213.97 o 
  -1   4   2     4581.11     4459.77     63.39 o 
   0   4   2     7064.75     6781.32     78.45 o 
   1   4   2        0.10        9.77      3.76 o 
   2   4   2      566.68      718.31     20.29 o 
   3   4   2      152.11      105.43      7.60 o 
   4   4   2    11565.43    12079.80    329.07 o 
   5   4   2      732.85      716.07     16.98 o 
   6   4   2      782.43      710.04     17.57 o 
   7   4   2     1242.73     1216.19     52.42 o 
   8   4   2      180.90      207.15     13.31 o 
   9   4   2       18.73       13.14     12.16 o 
  10   4   2      366.04      390.76     20.88 o 
  11   4   2      236.26      259.40     20.04 o 
  12   4   2       65.46       61.28     21.59 o 
  13   4   2       86.28      108.99     23.21 o 
  14   4   2      930.99      908.44     35.02 o 
  15   4   2        0.21      -13.36     16.68 o 
 -16   5   2       27.00       48.00     24.95 o 
 -15   5   2       25.35        8.16     19.24 o 
 -14   5   2      141.09      162.31     28.37 o 
 -13   5   2      189.96      171.17     19.08 o 
 -12   5   2      281.83      272.69     18.44 o 
 -11   5   2        1.32        1.62     12.84 o 
 -10   5   2        0.11      -13.78     33.05 o 
  -9   5   2     7715.04     7694.74    211.11 o 
  -8   5   2     1655.07     1699.40     39.27 o 
  -7   5   2      195.74      198.83     18.06 o 
  -6   5   2      314.16      370.71     28.86 o 
  -5   5   2    10439.59    10769.59    308.58 o 
  -4   5   2     1981.97     1836.60    135.46 o 
  -3   5   2     1256.85     1295.16     35.85 o 
  -2   5   2     7239.67     7313.39    126.69 o 
  -1   5   2     1396.11     1487.96     24.96 o 
   0   5   2     2884.76     2570.05     56.63 o 
   1   5   2     3441.32     3558.56     67.09 o 
   2   5   2      133.32      130.51     12.12 o 
   3   5   2     1226.93     1398.52     38.44 o 
   4   5   2       10.02       -0.28      6.62 o 
   5   5   2     1527.84     1665.70     39.40 o 
   6   5   2       55.84       63.55      9.89 o 
   7   5   2     2122.49     2370.72     66.42 o 
   8   5   2       69.04       63.35     11.96 o 
   9   5   2      778.92      689.66     21.96 o 
  10   5   2      201.96      262.91     18.15 o 
  11   5   2       78.22       76.23     14.87 o 
  12   5   2      151.39      161.58     17.63 o 
  13   5   2     1231.58     1156.15     36.87 o 
  14   5   2        5.24        6.21     29.99 o 
  15   5   2      513.15      428.60     28.19 o 
 -16   6   2      215.86      262.71     23.62 o 
 -15   6   2       22.72       22.62     19.65 o 
 -14   6   2      115.51      121.21     22.10 o 
 -13   6   2       90.83       67.87     15.90 o 
 -12   6   2        3.65      -11.66     11.66 o 
 -11   6   2        3.89       16.10     12.84 o 
 -10   6   2      455.28      413.18     29.94 o 
  -9   6   2      437.97      447.09     17.39 o 
  -8   6   2     3759.13     3889.23     96.30 o 
  -7   6   2        6.66       10.52      6.73 o 
  -6   6   2     3652.47     3520.68     97.89 o 
  -5   6   2      277.60      278.92     12.17 o 
  -4   6   2      340.18      389.09     11.90 o 
  -3   6   2      195.39      189.70      8.36 o 
  -2   6   2    37491.53    37519.81    881.58 o 
  -1   6   2      230.28      256.66      6.03 o 
   0   6   2        5.15        6.49      3.36 o 
   1   6   2       20.35       36.36      4.03 o 
   2   6   2    13827.35    14170.72    201.63 o 
   3   6   2       25.35       41.82      8.30 o 
   4   6   2      506.76      586.51     15.73 o 
   5   6   2       20.76       39.37      8.28 o 
   6   6   2      525.12      457.64     19.20 o 
   7   6   2      426.96      448.19     23.40 o 
   8   6   2     2166.75     2184.80     64.46 o 
   9   6   2      172.62      143.30     13.23 o 
  10   6   2       39.66       13.54     29.33 o 
  11   6   2      439.69      471.18     46.37 o 
  12   6   2       39.89       51.47     14.29 o 
  13   6   2       71.29       62.14     31.13 o 
  14   6   2      364.45      384.39     28.93 o 
  15   6   2        0.06      -14.92     17.21 o 
 -16   7   2       47.97       46.02     19.68 o 
 -15   7   2      396.90      408.37     29.03 o 
 -14   7   2       28.76       29.66     48.28 o 
 -13   7   2      168.08      201.77     21.47 o 
 -12   7   2      197.25      165.82     19.40 o 
 -11   7   2       30.39       31.65     13.43 o 
 -10   7   2       12.86       12.21     11.40 o 
  -9   7   2      574.52      613.46     23.22 o 
  -8   7   2      110.06      122.31     17.03 o 
  -7   7   2      310.87      241.56     12.46 o 
  -6   7   2       98.58      124.39     10.06 o 
  -5   7   2     1308.05     1157.46     35.08 o 
  -4   7   2      620.62      765.44     19.43 o 
  -3   7   2    13704.97    14259.42    215.87 o 
  -2   7   2      714.60      694.41     15.93 o 
  -1   7   2       89.99      143.74      9.80 o 
   0   7   2     2543.95     2391.87     40.59 o 
   1   7   2     1535.62     1526.32     26.58 o 
   2   7   2     1256.94     1254.43     29.50 o 
   3   7   2       34.77       50.62     14.81 o 
   4   7   2       60.98       67.76     13.49 o 
   5   7   2      657.57      458.24     15.35 o 
   6   7   2      429.65      499.91     21.12 o 
   7   7   2     1126.74     1165.85     27.34 o 
   8   7   2       75.31       82.19     11.95 o 
   9   7   2     2248.08     2420.08     56.32 o 
  10   7   2      243.94      316.33     33.53 o 
  11   7   2     3124.68     3026.27     74.20 o 
  12   7   2       36.42       74.94     16.61 o 
  13   7   2     1006.20      935.43     34.06 o 
  14   7   2      442.51      422.10     27.91 o 
  15   7   2      146.44      196.04     25.05 o 
 -16   8   2      195.41      229.18     24.94 o 
 -15   8   2       29.83       34.91     18.48 o 
 -14   8   2       70.79       79.95     19.38 o 
 -13   8   2       60.44       49.78     18.03 o 
 -12   8   2      831.16      884.56     47.16 o 
 -11   8   2       16.24        1.49     10.67 o 
 -10   8   2       51.87       67.62     12.96 o 
  -9   8   2      169.74      206.25     14.73 o 
  -8   8   2      373.25      333.07     21.84 o 
  -7   8   2        3.49       10.18      8.27 o 
  -6   8   2      926.83      858.98     24.40 o 
  -5   8   2      911.13      975.77     27.19 o 
  -4   8   2      127.98      212.81     28.37 o 
  -3   8   2       18.29       31.99     11.22 o 
  -2   8   2     1159.99     1270.16     91.59 o 
  -1   8   2       22.80       56.51      7.22 o 
   0   8   2     4202.34     4375.11     87.60 o 
   1   8   2       15.29        0.01      7.18 o 
   2   8   2     3393.22     3298.64     85.58 o 
   3   8   2     1073.91     1106.55     31.56 o 
   4   8   2     1051.95      965.27     37.52 o 
   5   8   2        0.10        9.54     16.49 o 
   6   8   2     1243.58     1223.06     28.17 o 
   7   8   2      140.30      117.68     12.64 o 
   8   8   2     3406.00     3377.66     81.64 o 
   9   8   2      198.03      159.28     15.43 o 
  10   8   2      541.30      553.95     24.04 o 
  11   8   2        1.29       -2.61     14.01 o 
  12   8   2      317.77      429.10     23.71 o 
  13   8   2        0.18       14.49     19.27 o 
  14   8   2      211.28      222.03     22.98 o 
 -16   9   2       53.10       68.61     18.81 o 
 -15   9   2      306.34      250.06     33.77 o 
 -14   9   2      173.39      170.32     21.32 o 
 -13   9   2      327.24      393.51     41.33 o 
 -12   9   2      187.15      188.63     18.61 o 
 -11   9   2      270.96      248.96     21.95 o 
 -10   9   2      175.50      185.11     35.51 o 
  -9   9   2     1806.04     1840.64     46.72 o 
  -8   9   2       99.04      106.93     12.52 o 
  -7   9   2     2233.79     2406.50     65.92 o 
  -6   9   2      300.88      311.82     14.55 o 
  -5   9   2     1035.61      964.10     22.21 o 
  -4   9   2      198.10      257.75     12.21 o 
  -3   9   2      308.03      270.77     25.44 o 
  -2   9   2      425.17      446.87     14.72 o 
  -1   9   2    13304.16    13836.90    331.08 o 
   0   9   2      577.90      565.37     10.68 o 
   1   9   2      404.92      335.94      9.00 o 
   2   9   2       65.25       55.20      7.56 o 
   3   9   2     2285.94     2471.08     63.23 o 
   4   9   2        1.69        7.09      6.40 o 
   5   9   2     1816.93     1825.74     48.60 o 
   6   9   2       68.61       88.60     17.33 o 
   7   9   2      768.36      807.06     32.71 o 
   8   9   2      320.94      324.36     18.23 o 
   9   9   2       10.80       20.93     13.71 o 
  10   9   2       54.27       87.90     17.83 o 
  11   9   2      801.90      844.82     29.90 o 
  12   9   2        8.66       19.71     15.06 o 
  13   9   2      464.28      463.10     27.01 o 
  14   9   2      183.60      234.70     38.81 o 
 -15  10   2       30.95       60.38     23.45 o 
 -14  10   2       56.22       84.16     19.07 o 
 -13  10   2       63.04       81.39     17.97 o 
 -12  10   2      749.15      783.82     38.76 o 
 -11  10   2       38.62       23.73     15.77 o 
 -10  10   2     1091.92     1136.01     34.22 o 
  -9  10   2      178.41      189.98     16.67 o 
  -8  10   2     1523.18     1534.78     47.85 o 
  -7  10   2      145.14      167.05     13.77 o 
  -6  10   2     1863.66     1930.72     69.62 o 
  -5  10   2     1913.79     1818.28     55.33 o 
  -4  10   2     1686.14     1480.30     34.76 o 
  -3  10   2     4260.68     4173.50     97.02 o 
  -2  10   2     3865.58     4337.82     95.95 o 
  -1  10   2       58.61       47.88      7.51 o 
   0  10   2      473.44      462.25      9.97 o 
   1  10   2      109.04      152.58      7.11 o 
   2  10   2     1092.04     1265.94     35.44 o 
   3  10   2      552.38      594.91     17.48 o 
   4  10   2     3278.08     3335.01     84.95 o 
   5  10   2       37.30       44.44      9.27 o 
   6  10   2     1671.58     1641.27     40.07 o 
   7  10   2      663.27      650.88     23.90 o 
   8  10   2      315.65      315.51     18.48 o 
   9  10   2        9.81       30.21     11.65 o 
  10  10   2     1390.87     1343.19    144.72 o 
  11  10   2      149.93      125.79     18.66 o 
  12  10   2      667.19      798.12     39.22 o 
  13  10   2       16.67       -3.06     19.37 o 
  14  10   2       21.64       20.70     21.07 o 
 -15  11   2       30.34        6.67     31.85 o 
 -14  11   2      131.81      134.24     28.01 o 
 -13  11   2      393.76      370.26     24.85 o 
 -12  11   2       20.14       -9.15     29.57 o 
 -11  11   2      845.93      733.83     27.61 o 
 -10  11   2      395.42      382.46     34.37 o 
  -9  11   2      130.59      143.12     28.43 o 
  -8  11   2       23.70       20.93     10.33 o 
  -7  11   2      542.84      537.82     35.28 o 
  -6  11   2      102.19      115.02     12.08 o 
  -5  11   2      247.16      305.74     14.67 o 
  -4  11   2      109.01       99.30     11.28 o 
  -3  11   2      138.65      144.16     11.58 o 
  -2  11   2      458.57      429.62     32.40 o 
  -1  11   2       10.29        8.48      5.47 o 
   0  11   2      306.79      321.11     12.61 o 
   1  11   2     3609.56     3855.03     63.24 o 
   2  11   2      399.43      385.70     14.76 o 
   3  11   2      188.48      173.75     12.34 o 
   4  11   2      273.40      298.74     14.96 o 
   5  11   2     1166.40     1147.60     32.28 o 
   6  11   2     2003.29     2176.15     55.37 o 
   7  11   2      707.01      703.14     25.80 o 
   8  11   2       43.44       41.47     11.76 o 
   9  11   2        3.73       31.47     14.02 o 
  10  11   2      794.01      894.84     51.60 o 
  11  11   2      127.18       73.88     16.80 o 
  12  11   2       12.55       20.17     17.09 o 
  13  11   2       48.11       28.04     21.88 o 
 -14  12   2       88.47       96.62     18.44 o 
 -13  12   2       23.02       17.50     29.33 o 
 -12  12   2      115.95      149.21     23.93 o 
 -11  12   2       32.12       19.49     16.87 o 
 -10  12   2        1.60       16.67     13.32 o 
  -9  12   2       99.19      103.62     23.33 o 
  -8  12   2     1188.50     1117.62     76.11 o 
  -7  12   2        0.43      -13.55     13.55 o 
  -6  12   2      121.31      115.17     13.23 o 
  -5  12   2     1263.46     1201.18     35.66 o 
  -4  12   2     4182.85     4046.86     88.04 o 
  -3  12   2      871.84      895.14     23.28 o 
  -2  12   2     3719.43     3801.64    101.33 o 
  -1  12   2      138.58       96.88      7.11 o 
   0  12   2     3126.96     3229.51     53.92 o 
   1  12   2        0.43       18.24      5.88 o 
   2  12   2     1211.94     1239.75     34.63 o 
   3  12   2       10.99       16.21     12.17 o 
   4  12   2     7064.58     7211.61    206.20 o 
   5  12   2      160.11      127.19     14.50 o 
   6  12   2      378.29      381.54     18.49 o 
   7  12   2       65.89       27.20     12.45 o 
   8  12   2      548.58      543.10     23.07 o 
   9  12   2       88.97      105.50     17.20 o 
  10  12   2      113.29      156.73     19.56 o 
  11  12   2      262.81      262.05     21.84 o 
  12  12   2       88.24       70.68     18.19 o 
  13  12   2       11.97       22.74     18.88 o 
 -14  13   2      488.43      530.52     30.20 o 
 -13  13   2        0.67       26.41     17.79 o 
 -12  13   2      182.54      194.63     22.93 o 
 -11  13   2     1329.16     1268.18     54.80 o 
 -10  13   2      889.56      952.21     44.46 o 
  -9  13   2       21.60       43.32     12.05 o 
  -8  13   2        5.88        5.38     13.71 o 
  -7  13   2      110.95      157.55     16.54 o 
  -6  13   2      605.83      648.20     23.49 o 
  -5  13   2     1745.07     1793.63     45.34 o 
  -4  13   2      279.90      305.43     25.73 o 
  -3  13   2       19.09       32.99     14.57 o 
  -2  13   2      195.33      203.90     13.86 o 
  -1  13   2      768.21      717.85     14.42 o 
   0  13   2      171.60      167.68      9.89 o 
   1  13   2        0.26        2.64     11.53 o 
   2  13   2      954.61      992.11     30.05 o 
   3  13   2      745.84      618.30     21.30 o 
   4  13   2        6.79        6.34     10.17 o 
   5  13   2     4149.83     3992.56    104.72 o 
   6  13   2     1673.89     1657.79     85.26 o 
   7  13   2      301.44      249.28     18.11 o 
   8  13   2      344.19      289.80     18.75 o 
   9  13   2       12.55        2.90     14.09 o 
  10  13   2      216.82      235.20     20.63 o 
  11  13   2       45.28       55.57     40.00 o 
  12  13   2       41.84       12.21     22.23 o 
  13  13   2       38.94       34.52     18.15 o 
 -14  14   2       56.78       64.25     18.48 o 
 -13  14   2      108.45      122.28     22.97 o 
 -12  14   2      934.47      918.35     33.81 o 
 -11  14   2       16.74        9.54     16.16 o 
 -10  14   2      480.98      397.05     56.87 o 
  -9  14   2      620.97      673.37     36.66 o 
  -8  14   2     1798.53     1746.74     46.80 o 
  -7  14   2        0.53        4.92     12.29 o 
  -6  14   2     1426.29     1331.96     31.57 o 
  -5  14   2     1101.35     1103.98     53.90 o 
  -4  14   2      494.17      526.82     20.52 o 
  -3  14   2      186.41      187.82     14.29 o 
  -2  14   2      916.36      829.13     23.97 o 
  -1  14   2       32.00       39.24      7.12 o 
   0  14   2        0.11       -1.92      7.22 o 
   1  14   2      236.00      228.22     10.38 o 
   2  14   2       17.33        5.74      8.14 o 
   3  14   2      440.91      388.16     32.10 o 
   4  14   2      401.85      426.65     24.77 o 
   5  14   2      397.67      407.64     21.31 o 
   6  14   2       82.17      124.01     31.01 o 
   7  14   2      333.79      346.33     23.27 o 
   8  14   2      795.51      801.72     27.79 o 
   9  14   2       32.25       31.89     14.25 o 
  10  14   2      290.06      325.75     23.67 o 
  11  14   2       40.79       42.70     27.41 o 
  12  14   2      426.76      499.64     28.20 o 
 -13  15   2      310.83      265.60     25.35 o 
 -12  15   2      202.02      212.26     24.88 o 
 -11  15   2       27.32       10.49     15.59 o 
 -10  15   2        5.39       -1.19     15.62 o 
  -9  15   2      823.58      788.85     44.94 o 
  -8  15   2        6.00        4.31     28.97 o 
  -7  15   2      334.57      323.60     22.73 o 
  -6  15   2      444.62      494.94     29.88 o 
  -5  15   2      282.78      319.96     61.66 o 
  -4  15   2      602.94      551.87     24.58 o 
  -3  15   2     2355.76     2326.12     59.75 o 
  -2  15   2      106.18       95.12     13.09 o 
  -1  15   2      196.26      209.11     10.70 o 
   0  15   2       33.00       51.50      8.29 o 
   1  15   2      127.95      127.47      9.34 o 
   2  15   2      335.94      365.69     18.25 o 
   3  15   2      159.07      143.70     21.11 o 
   4  15   2      113.00      108.08     16.02 o 
   5  15   2      799.97      772.01     29.39 o 
   6  15   2      479.09      587.44     27.60 o 
   7  15   2     1027.31     1146.20     37.35 o 
   8  15   2       15.83       10.75     31.01 o 
   9  15   2      255.21      220.25     21.51 o 
  10  15   2      215.83      252.89     24.58 o 
  11  15   2       98.70      109.36     19.04 o 
  12  15   2      264.46      233.16     24.70 o 
 -12  16   2      377.00      359.43     25.72 o 
 -11  16   2      168.31      149.10     30.83 o 
 -10  16   2       27.50       20.07     16.75 o 
  -9  16   2       23.23       17.38     24.35 o 
  -8  16   2      254.75      238.04     19.70 o 
  -7  16   2      332.74      324.05     42.95 o 
  -6  16   2      891.34      816.95     28.28 o 
  -5  16   2       48.32       68.71     16.44 o 
  -4  16   2     3298.34     3382.35     87.04 o 
  -3  16   2        0.99       -6.87     11.08 o 
  -2  16   2       83.97       81.26     14.14 o 
  -1  16   2      610.42      579.71     15.97 o 
   0  16   2      165.44      157.28     14.49 o 
   1  16   2        5.28        6.05      8.53 o 
   2  16   2       16.62       27.90     11.71 o 
   3  16   2      359.22      285.27     19.75 o 
   4  16   2      247.08      209.33     33.59 o 
   5  16   2      677.29      713.98     26.56 o 
   6  16   2      578.00      513.44     43.56 o 
   7  16   2      522.84      527.36     28.14 o 
   8  16   2      694.13      721.46     29.20 o 
   9  16   2      529.00      554.36     28.30 o 
  10  16   2      115.88       76.10     19.48 o 
  11  16   2      231.72      232.57     22.90 o 
 -12  17   2      121.01      133.31     22.56 o 
 -11  17   2      321.79      314.25     42.17 o 
 -10  17   2        1.09       15.03     17.93 o 
  -9  17   2        2.27       -8.80     19.61 o 
  -8  17   2      127.35       97.46     38.51 o 
  -7  17   2       22.15        8.82     16.26 o 
  -6  17   2        7.74      -15.50     15.50 o 
  -5  17   2        0.44       -2.59     11.17 o 
  -4  17   2       69.43       56.46     14.55 o 
  -3  17   2     4263.24     4284.61     96.59 o 
  -2  17   2      994.49      975.62     29.15 o 
  -1  17   2     1139.86     1108.08     22.32 o 
   0  17   2      552.72      502.49     16.63 o 
   1  17   2      459.26      480.64     22.89 o 
   2  17   2      355.09      339.67     19.65 o 
   3  17   2      153.44      132.40     42.89 o 
   4  17   2      114.55      128.53     17.16 o 
   5  17   2       16.93       48.44     24.53 o 
   6  17   2      525.23      580.39     25.96 o 
   7  17   2        7.94       16.87     16.09 o 
   8  17   2       97.90       58.25     15.56 o 
   9  17   2      248.32      240.86     22.48 o 
  10  17   2        2.35        3.19     21.40 o 
 -11  18   2      361.97      370.10     27.44 o 
 -10  18   2       48.05       44.00     23.21 o 
  -9  18   2      147.99      163.01     19.71 o 
  -8  18   2       68.85       80.59     16.64 o 
  -7  18   2      267.54      265.56     33.23 o 
  -6  18   2       91.01      125.11     18.53 o 
  -5  18   2      125.49      138.30     20.15 o 
  -4  18   2      652.75      578.07     25.65 o 
  -3  18   2        9.31      -14.15     14.15 o 
  -2  18   2        1.23        1.54     12.38 o 
  -1  18   2       12.99       33.68      9.61 o 
   0  18   2      216.87      215.34     18.58 o 
   1  18   2       65.93       66.90     10.58 o 
   2  18   2      215.20      206.84     20.75 o 
   3  18   2       12.84       -6.60     29.15 o 
   4  18   2       73.49       35.46     19.86 o 
   5  18   2      168.53      166.49     18.06 o 
   6  18   2       64.67       86.98     17.03 o 
   7  18   2      178.51      137.30     20.12 o 
   8  18   2        4.50       17.98     15.29 o 
   9  18   2      157.15      136.92     22.87 o 
 -10  19   2       14.20       26.18     18.01 o 
  -9  19   2        6.60        8.55     13.86 o 
  -8  19   2       38.02       41.25     17.06 o 
  -7  19   2       36.54       37.34     16.71 o 
  -6  19   2        0.27       -8.27     17.63 o 
  -5  19   2      243.92      250.55     21.79 o 
  -4  19   2       77.17       81.46     15.09 o 
  -3  19   2       13.38       36.43     17.51 o 
  -2  19   2       17.08      -12.28     17.72 o 
  -1  19   2       35.15       20.03      9.93 o 
   0  19   2       58.20       48.18     10.35 o 
   1  19   2       50.28       56.21      9.69 o 
   2  19   2        9.15       17.14     12.73 o 
   3  19   2      618.58      600.93     56.22 o 
   4  19   2      127.14      140.28     31.73 o 
   5  19   2       40.40       14.69     28.61 o 
   6  19   2      141.10      152.02     19.89 o 
   7  19   2      219.12      214.22     22.55 o 
   8  19   2       82.52       67.30     18.38 o 
   9  19   2      113.98      154.98     31.55 o 
  -9  20   2      104.44       87.13     25.91 o 
  -8  20   2        0.90        1.98     16.16 o 
  -7  20   2      460.73      375.98     24.94 o 
  -6  20   2       64.55       62.01     19.54 o 
  -5  20   2        3.35       -2.43     22.13 o 
  -4  20   2        3.17       32.08     13.43 o 
  -3  20   2       28.97       39.58     15.11 o 
  -2  20   2       10.82       18.38     14.07 o 
  -1  20   2        3.36        6.79     11.68 o 
   0  20   2        2.11       15.14     10.70 o 
   1  20   2      777.10      754.07     20.83 o 
   2  20   2       23.29        2.05     11.90 o 
   3  20   2       75.96       76.38     25.67 o 
   4  20   2        2.02       -4.56     16.31 o 
   5  20   2      607.12      616.00     30.55 o 
   6  20   2      165.84      126.57     21.55 o 
   7  20   2        9.45        6.88     28.19 o 
   8  20   2        0.32        8.36     17.01 o 
  -8  21   2       17.47       -0.45     15.74 o 
  -7  21   2       23.69        0.82     21.98 o 
  -6  21   2       17.03        3.94     28.79 o 
  -5  21   2       17.15       19.92     16.39 o 
  -4  21   2        4.78       -0.72     16.66 o 
  -3  21   2      155.37      160.03     19.47 o 
  -2  21   2        0.02      -11.05     16.35 o 
  -1  21   2       10.29        9.74      9.62 o 
   0  21   2       62.74       66.85     12.28 o 
   1  21   2      872.14      896.22     23.57 o 
   2  21   2       48.11       12.16     39.82 o 
   3  21   2       35.05       20.86     15.73 o 
   4  21   2        9.28       21.25     19.37 o 
   5  21   2       72.19       86.68     17.95 o 
   6  21   2       17.07       15.62     16.56 o 
  -6  22   2       16.33       34.04     14.99 o 
  -5  22   2       30.90       67.79     18.15 o 
  -4  22   2       35.66       28.45     16.94 o 
  -3  22   2       17.75       44.48     16.88 o 
  -2  22   2       88.56       82.15     26.75 o 
  -1  22   2        0.27       24.18     11.15 o 
   0  22   2       15.33        0.02     10.92 o 
   1  22   2       81.34       92.48     21.94 o 
   2  22   2       70.50       20.89     20.49 o 
   3  22   2       59.71       89.42     20.85 o 
   4  22   2       14.63       14.99     50.32 o 
   5  22   2       71.87      111.89     20.06 o 
  -4  23   2       69.40       77.86     18.90 o 
  -3  23   2       28.35       50.69     16.17 o 
  -2  23   2        0.70       -1.07     15.08 o 
  -1  23   2       75.18       82.51     15.35 o 
   0  23   2       78.96       74.16     17.06 o 
   1  23   2        0.13        9.52     11.08 o 
   2  23   2      211.53      206.03     24.09 o 
 -17   1   3        2.61       13.38     13.87 o 
 -16   1   3       34.63        1.85     15.43 o 
 -15   1   3     1967.59     1912.39     41.02 o 
 -14   1   3       58.94       38.92     13.61 o 
 -13   1   3      174.64      142.71     13.65 o 
 -12   1   3       92.50       92.78     11.82 o 
 -11   1   3     6812.38     6740.47    150.91 o 
 -10   1   3      490.37      498.43     15.19 o 
  -9   1   3       15.52       34.02     11.78 o 
  -8   1   3      355.85      365.34     11.73 o 
  -7   1   3      597.30      679.10     13.70 o 
  -6   1   3       18.89       23.29      5.00 o 
  -5   1   3       36.84       40.58     10.92 o 
  -4   1   3        0.16        3.32      4.08 o 
  -3   1   3      945.29     1068.03     18.52 o 
  -2   1   3       34.23       36.92      4.43 o 
  -1   1   3      509.02      516.48      6.81 o 
   0   1   3     2583.46     2181.65     32.24 o 
   1   1   3     2033.54     2334.68     31.54 o 
   2   1   3     1978.89     2059.26     41.71 o 
   3   1   3       99.59      146.10      6.48 o 
   4   1   3       58.34       73.88      6.68 o 
   5   1   3    12524.48    12099.81    177.60 o 
   6   1   3      703.62      733.65     16.69 o 
   7   1   3      154.38      144.97     10.14 o 
   8   1   3      219.24      200.66     11.85 o 
   9   1   3     3685.20     3692.87     73.82 o 
  10   1   3      199.58      170.62     13.55 o 
  11   1   3      383.73      376.81     17.24 o 
  12   1   3        6.02       13.47     11.42 o 
  13   1   3      905.28     1003.82     27.57 o 
  14   1   3       67.99       76.88     15.63 o 
  15   1   3       34.69       76.15     14.88 o 
 -17   2   3       66.87       61.01     24.29 o 
 -16   2   3        2.64       18.25     16.11 o 
 -15   2   3      107.18      104.38     19.51 o 
 -14   2   3      768.52      789.99     28.51 o 
 -13   2   3       41.58       39.49     14.55 o 
 -12   2   3      434.01      451.68     21.34 o 
 -11   2   3      121.72      107.24     13.10 o 
 -10   2   3        8.50       17.77     10.63 o 
  -9   2   3       62.24       61.70     14.57 o 
  -8   2   3      171.50      172.58     10.76 o 
  -7   2   3     2579.94     2738.20    158.57 o 
  -6   2   3       29.17       43.05     10.68 o 
  -5   2   3      179.72      224.22      8.74 o 
  -4   2   3     6916.87     7069.85    179.46 o 
  -3   2   3       10.47        5.46      5.94 o 
  -2   2   3     3541.21     3663.73     74.04 o 
  -1   2   3     1852.35     1673.31     35.82 o 
   0   2   3    75129.92    71909.60    240.70 o 
   1   2   3        6.75       13.53      7.06 o 
   2   2   3     4026.59     4156.82     94.57 o 
   3   2   3     2355.97     2286.69     55.16 o 
   4   2   3     1672.98     1787.24     58.12 o 
   5   2   3      346.99      369.42     13.40 o 
   6   2   3     8697.80     9222.37    201.36 o 
   7   2   3        9.43       19.15     24.47 o 
   8   2   3     1119.67     1057.24     26.19 o 
   9   2   3       79.57       94.06     13.48 o 
  10   2   3      217.62      222.25     17.33 o 
  11   2   3       22.05       24.08     12.34 o 
  12   2   3       59.79       73.05     16.24 o 
  13   2   3        2.04       -7.30     16.27 o 
  14   2   3       78.43       86.97     20.85 o 
  15   2   3        2.80        9.29     16.99 o 
 -17   3   3       17.80       27.09     16.57 o 
 -16   3   3        4.83       29.57     16.83 o 
 -15   3   3     1552.47     1634.12     46.30 o 
 -14   3   3      964.15      968.86     62.11 o 
 -13   3   3       45.48       34.51     13.76 o 
 -12   3   3        7.90       12.29     11.54 o 
 -11   3   3     3269.87     3159.81     82.12 o 
 -10   3   3      208.61      240.22     15.18 o 
  -9   3   3       65.45      100.15     10.05 o 
  -8   3   3       68.61       53.13      7.71 o 
  -7   3   3     8413.94     9021.10    287.34 o 
  -6   3   3      556.73      660.51     14.97 o 
  -5   3   3        4.14       -0.28      5.19 o 
  -4   3   3        3.88        4.92      3.76 o 
  -3   3   3     1277.76     1246.83     29.21 o 
  -2   3   3     3621.45     3586.90    176.28 o 
  -1   3   3    68665.32    67003.98    442.57 o 
   0   3   3      255.01      277.06      6.95 o 
   1   3   3   140404.83   135301.06    393.55 o 
   2   3   3       20.55       15.32      4.55 o 
   3   3   3     8625.93     8109.54    237.42 o 
   4   3   3       76.52      115.98      9.37 o 
   5   3   3        2.09       14.14     19.25 o 
   6   3   3      459.60      451.66     15.14 o 
   7   3   3      991.46      908.61     25.92 o 
   8   3   3        0.93       -2.37      8.07 o 
   9   3   3     3006.19     2822.37     66.25 o 
  10   3   3       23.02       33.50     21.83 o 
  11   3   3        8.49      -13.99     13.99 o 
  12   3   3        0.12        8.80     16.97 o 
  13   3   3       30.24       38.83     24.23 o 
  14   3   3       89.20      105.94     20.62 o 
  15   3   3       22.60       19.69     19.96 o 
 -17   4   3       49.23       59.47     17.60 o 
 -16   4   3      305.40      316.73     36.11 o 
 -15   4   3       73.42       97.39     21.29 o 
 -14   4   3       83.85       64.64     17.56 o 
 -13   4   3     1139.31     1132.13     40.75 o 
 -12   4   3      301.50      336.72     18.95 o 
 -11   4   3      804.53      801.72     37.21 o 
 -10   4   3      750.41      765.85     23.70 o 
  -9   4   3      172.76      203.62     12.58 o 
  -8   4   3        0.50       -2.26      8.03 o 
  -7   4   3       23.98        4.50      6.48 o 
  -6   4   3     3254.53     3784.57    246.64 o 
  -5   4   3        2.48       -0.98      5.52 o 
  -4   4   3     1307.10     1310.53     29.62 o 
  -3   4   3     2580.97     2841.41    152.03 o 
  -2   4   3     8887.19     9200.32    174.92 o 
  -1   4   3     1250.74     1286.43     18.27 o 
   0   4   3    22921.16    22166.45    167.68 o 
   1   4   3     6485.53     6483.42     84.55 o 
   2   4   3     2808.23     2944.19     72.89 o 
   3   4   3      927.22      910.94     24.44 o 
   4   4   3     9837.39    10307.38    451.80 o 
   5   4   3      166.38      188.77     13.92 o 
   6   4   3     2291.50     2218.63     63.83 o 
   7   4   3      171.35      159.57     23.27 o 
   8   4   3       40.50       46.83     11.39 o 
   9   4   3      558.66      552.60     21.61 o 
  10   4   3      189.28      145.30     15.33 o 
  11   4   3      191.58      141.53     17.69 o 
  12   4   3        0.88       27.72     17.33 o 
  13   4   3       18.43       -3.67     16.05 o 
  14   4   3        2.13      -15.79     15.79 o 
  15   4   3       88.77       73.04     50.38 o 
 -17   5   3        2.25       33.71     15.84 o 
 -16   5   3      152.82      166.19     22.07 o 
 -15   5   3      628.36      680.22     32.35 o 
 -14   5   3       12.98       20.47     17.61 o 
 -13   5   3        3.60       24.76     12.74 o 
 -12   5   3      629.27      573.52     43.26 o 
 -11   5   3     2266.94     2362.10     66.86 o 
 -10   5   3     1646.99     1646.97     38.09 o 
  -9   5   3       15.76       16.86     13.73 o 
  -8   5   3        1.26        1.83      7.32 o 
  -7   5   3        5.68       25.53     10.20 o 
  -6   5   3     1981.14     2158.40    134.83 o 
  -5   5   3     1133.33     1184.92     61.50 o 
  -4   5   3      143.89      206.47     17.52 o 
  -3   5   3    15036.49    15054.58    574.27 o 
  -2   5   3     1113.44     1163.70     28.84 o 
  -1   5   3      568.93      537.88      8.93 o 
   0   5   3      812.97      843.11     16.75 o 
   1   5   3     4787.63     4882.76     80.50 o 
   2   5   3      236.08      245.70     14.16 o 
   3   5   3     1611.41     2023.54     62.68 o 
   4   5   3      472.05      527.78     14.91 o 
   5   5   3    11097.47    10786.81    216.60 o 
   6   5   3       27.59       19.71      8.21 o 
   7   5   3     1632.88     1644.80     41.78 o 
   8   5   3      261.99      259.89     16.15 o 
   9   5   3     3776.76     3616.71     94.46 o 
  10   5   3        0.27        4.66     12.47 o 
  11   5   3       79.57       79.34     21.05 o 
  12   5   3       47.98       41.27     20.15 o 
  13   5   3       38.68       28.94     27.47 o 
  14   5   3       22.01        7.92     18.32 o 
  15   5   3        1.10       11.50     17.05 o 
 -17   6   3        0.83      -10.17     17.42 o 
 -16   6   3      410.46      409.18     27.91 o 
 -15   6   3      266.81      254.69     24.21 o 
 -14   6   3      103.35       97.64     18.28 o 
 -13   6   3        4.72       25.22     18.71 o 
 -12   6   3     1352.00     1357.52     35.74 o 
 -11   6   3      287.74      317.36     27.23 o 
 -10   6   3       18.55       31.13     20.33 o 
  -9   6   3      100.47       91.39     15.77 o 
  -8   6   3     1330.10     1279.26     33.53 o 
  -7   6   3      157.88      126.73     13.26 o 
  -6   6   3      796.73      640.21     17.29 o 
  -5   6   3     3355.29     3565.21    141.57 o 
  -4   6   3     2049.20     2035.69     72.29 o 
  -3   6   3      315.27      285.60      9.46 o 
  -2   6   3    14837.47    14557.61    472.86 o 
  -1   6   3      351.32      324.81      7.42 o 
   0   6   3    13162.63    13438.93    133.40 o 
   1   6   3      315.80      275.13      6.82 o 
   2   6   3     6224.59     5990.13    161.82 o 
   3   6   3      591.88      612.25     24.13 o 
   4   6   3     2867.16     2598.94     68.99 o 
   5   6   3      502.10      480.37     15.14 o 
   6   6   3     1909.37     1943.82     49.55 o 
   7   6   3      263.93      276.84     23.33 o 
   8   6   3      131.91      122.82     13.23 o 
   9   6   3      142.41      153.36     15.88 o 
  10   6   3       62.15       88.23     15.44 o 
  11   6   3      225.30      201.02     19.56 o 
  12   6   3     1166.10     1162.80     37.77 o 
  13   6   3        8.24       19.97     17.42 o 
  14   6   3      556.87      530.00     42.95 o 
 -16   7   3       29.92       33.65     17.91 o 
 -15   7   3      495.83      517.12     33.95 o 
 -14   7   3      237.59      189.68     23.00 o 
 -13   7   3        2.14        2.03     15.71 o 
 -12   7   3        1.71      -12.77     12.77 o 
 -11   7   3      564.86      550.28     23.11 o 
 -10   7   3      405.46      435.69     19.60 o 
  -9   7   3     5767.69     5747.31    152.38 o 
  -8   7   3       17.71       14.84     11.81 o 
  -7   7   3        8.22       10.97     12.41 o 
  -6   7   3      182.29      167.45     10.09 o 
  -5   7   3    18898.94    19974.22    479.24 o 
  -4   7   3      689.30      742.92     16.49 o 
  -3   7   3      886.96     1078.17     22.61 o 
  -2   7   3      742.08      821.78     16.05 o 
  -1   7   3      555.69      480.60      9.31 o 
   0   7   3       26.48       14.15      4.31 o 
   1   7   3      918.81     1007.65     16.73 o 
   2   7   3      850.94      839.02     34.10 o 
   3   7   3    10471.22    11339.85    209.38 o 
   4   7   3      349.12      401.50     14.35 o 
   5   7   3     4091.57     3987.50     95.55 o 
   6   7   3     1298.49     1322.46     32.17 o 
   7   7   3      418.22      531.02     21.24 o 
   8   7   3       76.84       68.42     13.02 o 
   9   7   3        4.57       11.79      9.45 o 
  10   7   3      431.65      463.03     32.87 o 
  11   7   3        0.67      -11.90     11.90 o 
  12   7   3        1.50        6.30     14.63 o 
  13   7   3       77.54      112.93     29.87 o 
  14   7   3       19.71       47.73     20.40 o 
 -16   8   3     1002.45      986.63     39.49 o 
 -15   8   3      142.71      155.79     25.73 o 
 -14   8   3      316.00      322.24     21.83 o 
 -13   8   3       33.81       18.25     23.15 o 
 -12   8   3      590.17      583.35     24.47 o 
 -11   8   3      746.26      752.11     54.24 o 
 -10   8   3      700.42      643.15     34.80 o 
  -9   8   3      742.83      733.59     26.60 o 
  -8   8   3     1403.87     1453.57     39.38 o 
  -7   8   3      294.22      328.85     14.29 o 
  -6   8   3      683.00      643.13     17.40 o 
  -5   8   3      518.98      530.45     15.31 o 
  -4   8   3      147.09      197.86     10.79 o 
  -3   8   3        4.76        8.72      7.58 o 
  -2   8   3     6755.11     6431.67    152.12 o 
  -1   8   3     1149.66     1159.64     19.70 o 
   0   8   3     1515.04     1725.45     30.12 o 
   1   8   3       15.97       10.08      4.97 o 
   2   8   3     3640.17     3440.34     79.85 o 
   3   8   3      121.81      129.99      9.95 o 
   4   8   3     9650.37     9861.61    218.93 o 
   5   8   3      750.73      793.97     20.64 o 
   6   8   3     2206.43     2139.66     52.74 o 
   7   8   3      153.33      173.06     14.21 o 
   8   8   3     1819.07     1770.63     40.13 o 
   9   8   3      104.02       95.78     15.01 o 
  10   8   3      114.75      125.46     19.61 o 
  11   8   3        1.19       11.54     14.00 o 
  12   8   3      261.06      290.18     22.35 o 
  13   8   3       30.13       18.51     17.44 o 
  14   8   3      117.51      124.22     21.79 o 
 -16   9   3       10.48       30.69     17.26 o 
 -15   9   3        1.53        6.00     17.05 o 
 -14   9   3      344.59      353.55     32.27 o 
 -13   9   3      553.11      590.62     29.10 o 
 -12   9   3      452.63      438.39     22.73 o 
 -11   9   3      625.89      527.39     25.08 o 
 -10   9   3      678.27      620.37     23.40 o 
  -9   9   3      604.76      650.50     21.11 o 
  -8   9   3        3.09       11.52     16.25 o 
  -7   9   3       68.66      107.00     10.85 o 
  -6   9   3        0.94       -0.98     17.81 o 
  -5   9   3      340.81      270.00     12.81 o 
  -4   9   3      608.46      726.48     19.76 o 
  -3   9   3       74.78       64.71     12.72 o 
  -2   9   3      845.70      850.86     19.44 o 
  -1   9   3     8621.23     9077.45    129.89 o 
   0   9   3       15.22        6.08      5.73 o 
   1   9   3       25.86       24.96      8.35 o 
   2   9   3     4318.87     4579.94    148.40 o 
   3   9   3      443.62      549.59     18.58 o 
   4   9   3       36.34       28.84      9.06 o 
   5   9   3       23.45       36.28     11.60 o 
   6   9   3      738.43      777.19     24.84 o 
   7   9   3      259.55      231.42     15.01 o 
   8   9   3       97.92      107.30     12.81 o 
   9   9   3        9.19        9.93     16.43 o 
  10   9   3        0.52       -5.48     26.57 o 
  11   9   3      367.06      351.29     21.89 o 
  12   9   3        1.27      -12.55     12.70 o 
  13   9   3      247.86      297.17     35.75 o 
  14   9   3        0.95      -13.13     19.12 o 
 -15  10   3      149.07      167.73     23.70 o 
 -14  10   3      433.57      393.84     24.21 o 
 -13  10   3       21.84       33.95     16.95 o 
 -12  10   3     2560.32     2320.46     92.74 o 
 -11  10   3       12.06       35.13     12.98 o 
 -10  10   3      145.63      186.62     16.01 o 
  -9  10   3      505.26      494.81     20.63 o 
  -8  10   3     3554.49     3489.49    157.26 o 
  -7  10   3     2690.78     2758.89     66.22 o 
  -6  10   3        2.81        3.37     11.35 o 
  -5  10   3      349.43      376.06     17.06 o 
  -4  10   3      223.06      271.03     12.54 o 
  -3  10   3     2524.26     2506.31     62.92 o 
  -2  10   3     3718.16     3851.22     87.37 o 
  -1  10   3       22.41       27.29      5.30 o 
   0  10   3     1700.40     1898.10     34.47 o 
   1  10   3     3982.97     4069.86     80.70 o 
   2  10   3     2619.27     2255.99     54.21 o 
   3  10   3       43.05       44.87      9.40 o 
   4  10   3     1112.42     1020.49     24.84 o 
   5  10   3      151.85      157.61     12.62 o 
   6  10   3     4546.96     4514.97    104.17 o 
   7  10   3       10.60       -1.34      9.18 o 
   8  10   3      342.67      392.79     19.43 o 
   9  10   3        1.08       -5.98     12.74 o 
  10  10   3      951.57      847.76     30.04 o 
  11  10   3        4.58      -12.59     12.59 o 
  12  10   3       13.79       24.02     13.74 o 
  13  10   3        9.17       33.59     16.97 o 
 -15  11   3      292.67      208.17     23.94 o 
 -14  11   3      382.93      341.25     31.43 o 
 -13  11   3       69.86      129.27     19.86 o 
 -12  11   3      312.53      336.58     22.07 o 
 -11  11   3      965.92      932.03     53.59 o 
 -10  11   3      810.69      730.83     32.46 o 
  -9  11   3     2080.02     2171.88     52.65 o 
  -8  11   3        1.79       13.10     11.16 o 
  -7  11   3       56.97       86.92     11.83 o 
  -6  11   3      369.65      345.95     17.32 o 
  -5  11   3     3661.14     3548.62     88.99 o 
  -4  11   3      408.65      392.15     33.60 o 
  -3  11   3     2298.04     2306.13     58.78 o 
  -2  11   3      772.89      741.12     19.30 o 
  -1  11   3     3460.46     3290.03     54.60 o 
   0  11   3        0.24        5.52      4.97 o 
   1  11   3     1584.72     1558.26     29.70 o 
   2  11   3      604.20      561.97     19.00 o 
   3  11   3       51.50       58.95     10.16 o 
   4  11   3        1.26      -10.36     17.57 o 
   5  11   3     4926.79     4913.22    116.08 o 
   6  11   3      994.66     1032.25     26.81 o 
   7  11   3      294.34      286.69     17.39 o 
   8  11   3       18.92       29.20     20.45 o 
   9  11   3      762.58      649.02     26.52 o 
  10  11   3        0.35        8.27     13.53 o 
  11  11   3      547.85      516.12     26.85 o 
  12  11   3        4.70        9.51     15.56 o 
  13  11   3      228.86      240.02     26.75 o 
 -15  12   3      138.11      123.57     21.85 o 
 -14  12   3        0.96       17.76     32.45 o 
 -13  12   3       35.18       44.40     24.47 o 
 -12  12   3        2.21       25.29     14.63 o 
 -11  12   3      696.11      760.89     33.84 o 
 -10  12   3      308.20      307.67     32.57 o 
  -9  12   3      296.10      268.50     17.31 o 
  -8  12   3      110.07      103.77     14.03 o 
  -7  12   3      513.42      494.80     20.28 o 
  -6  12   3     1385.53     1375.32     37.26 o 
  -5  12   3     1061.26     1073.71     95.56 o 
  -4  12   3       16.11       25.31     11.81 o 
  -3  12   3      123.19      129.14     11.42 o 
  -2  12   3      623.03      718.55     20.20 o 
  -1  12   3       62.24       69.81      6.66 o 
   0  12   3      132.48      110.67     14.32 o 
   1  12   3      413.79      412.75     11.58 o 
   2  12   3      204.70      227.22     14.25 o 
   3  12   3       30.22       31.06     10.26 o 
   4  12   3       72.82       96.04     12.40 o 
   5  12   3      131.25      112.59     14.75 o 
   6  12   3      872.46      901.51     26.29 o 
   7  12   3      270.51      281.72     18.15 o 
   8  12   3       21.74       15.20     23.57 o 
   9  12   3        5.85      -16.17     23.99 o 
  10  12   3      858.56      942.91     34.62 o 
  11  12   3      126.66      160.52     22.31 o 
  12  12   3       28.34       49.88     17.07 o 
  13  12   3       42.29       71.12     23.57 o 
 -14  13   3      103.25      105.41     32.87 o 
 -13  13   3       13.58       46.29     15.99 o 
 -12  13   3       54.52       96.52     18.10 o 
 -11  13   3      144.92      123.24     25.85 o 
 -10  13   3        2.22       28.80     13.02 o 
  -9  13   3     1487.90     1582.94     39.17 o 
  -8  13   3      247.56      253.48     17.26 o 
  -7  13   3       61.86       70.44     21.41 o 
  -6  13   3      613.71      580.84     21.82 o 
  -5  13   3     1075.97     1113.44     30.60 o 
  -4  13   3      721.85      736.86     23.29 o 
  -3  13   3       18.97       73.62     26.81 o 
  -2  13   3      385.59      347.90     16.88 o 
  -1  13   3      565.36      539.27     13.55 o 
   0  13   3        0.27       10.41      6.06 o 
   1  13   3     1954.31     1962.66     36.55 o 
   2  13   3      820.93      813.83     24.91 o 
   3  13   3     2253.81     2505.15     61.44 o 
   4  13   3      504.38      554.86     20.73 o 
   5  13   3      948.01      983.18     66.19 o 
   6  13   3       11.85       49.24     13.63 o 
   7  13   3     1052.03      988.60     29.48 o 
   8  13   3      307.19      284.82     21.62 o 
   9  13   3       29.83       34.64     18.59 o 
  10  13   3       30.18       29.70     19.04 o 
  11  13   3        0.60      -10.11     15.19 o 
  12  13   3        8.12       42.96     28.97 o 
 -14  14   3       22.62       20.97     43.84 o 
 -13  14   3        0.92       34.79     16.03 o 
 -12  14   3       47.89       88.27     27.35 o 
 -11  14   3      497.65      487.07     25.31 o 
 -10  14   3      110.45      154.45     18.53 o 
  -9  14   3        3.10       12.54     19.67 o 
  -8  14   3      596.90      604.33     23.70 o 
  -7  14   3      393.43      399.43     43.13 o 
  -6  14   3     1694.02     1692.95     57.34 o 
  -5  14   3      324.61      351.30     17.85 o 
  -4  14   3     5823.57     5880.58    130.31 o 
  -3  14   3     2721.08     2757.61     58.99 o 
  -2  14   3     1500.15     1387.54    107.30 o 
  -1  14   3       37.24       29.78      7.12 o 
   0  14   3      109.74      101.09      8.65 o 
   1  14   3      554.31      564.46     14.46 o 
   2  14   3      331.65      334.36     18.00 o 
   3  14   3      225.88      223.78     16.62 o 
   4  14   3        5.81       -3.91     15.05 o 
   5  14   3      399.29      411.30     21.12 o 
   6  14   3     3647.21     3567.46     86.32 o 
   7  14   3      322.66      261.31     18.32 o 
   8  14   3      168.63      164.83     17.48 o 
   9  14   3       26.85       30.96     14.39 o 
  10  14   3      862.42      816.49     34.37 o 
  11  14   3        0.85        6.09     17.83 o 
  12  14   3        4.33       30.43     17.32 o 
 -13  15   3      337.46      415.32     27.71 o 
 -12  15   3      277.96      283.58     26.35 o 
 -11  15   3        9.00        5.53     14.38 o 
 -10  15   3       79.45       83.94     18.17 o 
  -9  15   3       37.58       47.36     14.69 o 
  -8  15   3      642.57      672.17     53.88 o 
  -7  15   3       19.27        5.11     33.77 o 
  -6  15   3       26.60       50.84     13.03 o 
  -5  15   3      621.16      573.07     22.77 o 
  -4  15   3      240.85      201.12     16.07 o 
  -3  15   3      706.24      661.09     22.76 o 
  -2  15   3      344.89      334.93     30.29 o 
  -1  15   3     1562.87     1567.01     43.40 o 
   0  15   3      132.53      123.96      9.92 o 
   1  15   3      205.53      214.28     11.21 o 
   2  15   3      723.68      663.26     30.54 o 
   3  15   3     1164.83     1241.30     30.55 o 
   4  15   3      384.45      431.71     23.52 o 
   5  15   3        8.11       12.79     24.65 o 
   6  15   3      140.64      154.86     18.47 o 
   7  15   3      367.92      366.44     21.52 o 
   8  15   3        8.34       -7.32     15.80 o 
   9  15   3      864.33      815.84     35.40 o 
  10  15   3        6.78      -13.93     24.71 o 
  11  15   3        0.03       -3.55     17.57 o 
 -13  16   3        1.91       -1.25     18.91 o 
 -12  16   3       31.71       35.04     17.97 o 
 -11  16   3      168.50      203.75     23.74 o 
 -10  16   3        0.28       17.01     19.11 o 
  -9  16   3       40.46       12.51     30.89 o 
  -8  16   3      322.91      381.13     31.91 o 
  -7  16   3       29.52       39.67     14.87 o 
  -6  16   3     2677.50     2554.30     73.03 o 
  -5  16   3      311.35      293.41     20.92 o 
  -4  16   3       86.02       98.67     13.73 o 
  -3  16   3       72.12       78.53     14.01 o 
  -2  16   3        1.84       19.38     18.65 o 
  -1  16   3       26.29       36.26      8.02 o 
   0  16   3      343.92      331.30     13.79 o 
   1  16   3       20.08       30.46      8.02 o 
   2  16   3      453.24      500.37     22.12 o 
   3  16   3        5.22       39.13     19.55 o 
   4  16   3      947.58      897.29     28.50 o 
   5  16   3      171.99      201.09     20.81 o 
   6  16   3        0.34       -2.54     12.75 o 
   7  16   3      164.39      137.47     16.71 o 
   8  16   3        8.18       17.83     15.77 o 
   9  16   3        0.04        5.07     15.60 o 
  10  16   3       49.50       34.54     40.42 o 
  11  16   3       83.33      115.63     31.19 o 
 -12  17   3       60.59       45.03     17.38 o 
 -11  17   3        5.60        1.61     15.75 o 
 -10  17   3        2.21       12.53     17.81 o 
  -9  17   3        0.65       -6.28     12.48 o 
  -8  17   3      157.56      178.38     18.25 o 
  -7  17   3        0.23       24.68     14.38 o 
  -6  17   3      697.22      742.89     37.56 o 
  -5  17   3      812.17      853.97     31.46 o 
  -4  17   3      170.35      190.59     38.03 o 
  -3  17   3       91.21       72.76     14.58 o 
  -2  17   3      679.80      674.77     25.41 o 
  -1  17   3       84.32      101.82     15.78 o 
   0  17   3      718.21      774.80     18.34 o 
   1  17   3      207.82      225.05     13.02 o 
   2  17   3       11.08        9.53     16.43 o 
   3  17   3       16.67       25.15     13.89 o 
   4  17   3       42.84       69.40     14.61 o 
   5  17   3        0.86        2.25     19.85 o 
   6  17   3      126.56      120.26     16.01 o 
   7  17   3      190.27      256.52     37.01 o 
   8  17   3        1.48        7.17     17.39 o 
   9  17   3       14.05       22.30     24.11 o 
  10  17   3       58.89       35.63     17.13 o 
 -11  18   3      223.38      218.67     21.62 o 
 -10  18   3       11.81       -7.55     19.61 o 
  -9  18   3        0.86        5.67     12.74 o 
  -8  18   3       44.61       80.87     16.14 o 
  -7  18   3      277.82      251.50     20.69 o 
  -6  18   3       80.16       54.84     14.86 o 
  -5  18   3       37.08       21.18     13.23 o 
  -4  18   3       32.29       15.34     21.29 o 
  -3  18   3       35.41       30.14     19.19 o 
  -2  18   3     1702.63     1677.47     58.36 o 
  -1  18   3      205.15      197.04     13.06 o 
   0  18   3       20.79       23.03      9.35 o 
   1  18   3      155.36      169.64     11.95 o 
   2  18   3      228.09      196.42     17.86 o 
   3  18   3      311.67      286.45     24.29 o 
   4  18   3       29.50       48.73     26.99 o 
   5  18   3       82.70       78.59     16.26 o 
   6  18   3      156.95      180.82     20.44 o 
   7  18   3      146.80      133.41     26.21 o 
   8  18   3      212.26      214.00     22.07 o 
   9  18   3       33.04       24.03     17.96 o 
 -10  19   3      275.45      268.72     28.13 o 
  -9  19   3      274.00      257.64     22.63 o 
  -8  19   3       41.55       61.31     23.45 o 
  -7  19   3      197.22      167.47     19.30 o 
  -6  19   3      517.07      518.54     49.13 o 
  -5  19   3       23.30       23.08     14.68 o 
  -4  19   3      631.95      620.33     26.98 o 
  -3  19   3      277.42      232.94     20.69 o 
  -2  19   3      259.42      221.28     19.79 o 
  -1  19   3       80.17       75.16     14.75 o 
   0  19   3      424.21      446.25     17.40 o 
   1  19   3      171.47      156.72     13.96 o 
   2  19   3        1.43      -11.42     11.42 o 
   3  19   3      524.28      536.97     26.57 o 
   4  19   3       11.45        4.73     16.05 o 
   5  19   3       27.90       24.36     14.51 o 
   6  19   3       36.23       23.49     21.05 o 
   7  19   3      335.29      315.67     34.31 o 
   8  19   3        2.15       14.52     15.71 o 
  -9  20   3        6.10       12.64     15.65 o 
  -8  20   3       63.56       84.93     18.43 o 
  -7  20   3       55.33       18.65     22.60 o 
  -6  20   3      336.92      270.34     22.70 o 
  -5  20   3        5.08        8.04     13.08 o 
  -4  20   3        5.17       29.59     13.34 o 
  -3  20   3       29.36       41.99     15.11 o 
  -2  20   3      317.30      250.56     47.39 o 
  -1  20   3       56.79       25.84     17.42 o 
   0  20   3       13.33        7.73     11.63 o 
   1  20   3        2.03       18.98      9.76 o 
   2  20   3       53.43       38.81     17.31 o 
   3  20   3       65.63       58.74     16.72 o 
   4  20   3      294.62      296.15     23.73 o 
   5  20   3        1.33       -4.68     15.65 o 
   6  20   3       68.89       54.44     16.54 o 
   7  20   3        4.17       13.68     15.61 o 
  -8  21   3       32.31       34.62     19.59 o 
  -7  21   3       93.54      103.96     18.94 o 
  -6  21   3      166.11      162.81     22.46 o 
  -5  21   3      223.66      221.43     20.94 o 
  -4  21   3      109.66      147.19     19.80 o 
  -3  21   3       13.60        5.85     13.39 o 
  -2  21   3        2.77       24.46     17.69 o 
  -1  21   3       86.88       79.34     18.63 o 
   0  21   3       31.82       51.71     12.34 o 
   1  21   3       19.09       11.43     10.77 o 
   2  21   3        3.10        9.97     15.20 o 
   3  21   3      428.49      477.50     30.89 o 
   4  21   3       15.59       26.80     18.48 o 
   5  21   3      141.19      160.35     20.75 o 
   6  21   3       85.68       69.11     23.33 o 
  -6  22   3       17.84       35.05     15.52 o 
  -5  22   3       73.90       63.57     18.11 o 
  -4  22   3       66.68       37.35     17.32 o 
  -3  22   3        0.40       -5.13     15.48 o 
  -2  22   3        8.61       -4.96     20.12 o 
  -1  22   3      158.74      163.05     17.04 o 
   0  22   3        4.85        7.86     10.96 o 
   1  22   3       50.56       36.84     12.87 o 
   2  22   3      682.52      683.35     34.73 o 
   3  22   3       89.65       88.25     21.01 o 
   4  22   3       65.03       91.24     26.33 o 
  -3  23   3        0.02       11.43     16.70 o 
  -2  23   3       98.85      119.29     20.13 o 
  -1  23   3      101.67      118.21     13.81 o 
   0  23   3      276.48      285.22     23.96 o 
   1  23   3        1.63       -3.69     10.81 o 
 -17   0   4      124.78      119.56     22.97 o 
 -16   0   4       64.74       60.82     17.81 o 
 -15   0   4      324.22      317.12     25.55 o 
 -14   0   4      137.69      162.91     35.09 o 
 -13   0   4     4555.75     4407.73     96.64 o 
 -12   0   4      385.60      395.80     19.00 o 
 -11   0   4       31.78       28.92      9.83 o 
 -10   0   4       76.84       87.69     16.43 o 
  -9   0   4     2313.17     2323.83     60.99 o 
  -8   0   4     4688.41     4189.04    134.31 o 
  -7   0   4     3482.60     3601.66     90.39 o 
  -6   0   4     4559.81     4505.75    157.21 o 
  -5   0   4       18.59       27.03      5.24 o 
  -4   0   4    15123.35    14759.50    174.43 o 
  -3   0   4     1088.56     1091.48     21.11 o 
  -2   0   4    68645.75    69010.91    845.03 o 
  -1   0   4      803.43      718.33     11.58 o 
   0   0   4    44198.02    41339.54    252.15 o 
   1   0   4    14223.56    13250.79    215.40 o 
   2   0   4    10773.39    10488.77    245.92 o 
   3   0   4     2885.36     2928.71     82.47 o 
   4   0   4      516.33      532.39     16.86 o 
   5   0   4     2976.77     2892.18     71.22 o 
   6   0   4     2056.15     1951.61     50.94 o 
   7   0   4      649.12      638.75     18.92 o 
   8   0   4      931.48      854.05     25.26 o 
   9   0   4      574.17      606.85     40.56 o 
  10   0   4        1.27        5.48     26.57 o 
  11   0   4      496.18      415.36     22.06 o 
  12   0   4       22.75       25.08     30.71 o 
  13   0   4      433.60      457.32     57.05 o 
  14   0   4      643.91      736.16     64.97 o 
  15   0   4      139.45      105.84     24.29 o 
 -17   1   4      323.55      318.78     33.37 o 
 -16   1   4      244.94      233.71     19.20 o 
 -15   1   4       70.22       85.39     12.94 o 
 -14   1   4        4.04       -3.55     10.63 o 
 -13   1   4     1471.81     1505.12     32.88 o 
 -12   1   4      301.55      297.16     14.75 o 
 -11   1   4       32.30       34.88      9.03 o 
 -10   1   4       36.99       38.28      8.46 o 
  -9   1   4      312.39      419.03     12.68 o 
  -8   1   4      493.45      555.48     13.19 o 
  -7   1   4     6110.34     6548.97    151.06 o 
  -6   1   4      640.34      662.25     13.73 o 
  -5   1   4     7293.94     7423.83    113.93 o 
  -4   1   4     5735.79     5774.30     91.30 o 
  -3   1   4     7401.61     7417.94    201.49 o 
  -2   1   4     3750.97     3648.98     63.90 o 
  -1   1   4     1868.99     1790.51     26.45 o 
   0   1   4     1215.84     1131.49     13.33 o 
   1   1   4    14686.68    13859.82    105.47 o 
   2   1   4     1813.03     1824.11     52.53 o 
   3   1   4     8967.36     9892.26    141.94 o 
   4   1   4      410.02      419.29     11.37 o 
   5   1   4     5988.91     6204.73    133.03 o 
   6   1   4       34.44       34.62     12.20 o 
   7   1   4      434.00      496.22     20.21 o 
   8   1   4      284.61      257.16     14.69 o 
   9   1   4        1.24        2.55      9.41 o 
  10   1   4       91.01      118.92     12.32 o 
  11   1   4       24.58        8.49     15.02 o 
  12   1   4       57.41       46.04     17.68 o 
  13   1   4      135.85      161.87     16.70 o 
  14   1   4       15.24       29.01     15.14 o 
 -17   2   4      104.45      104.46     32.27 o 
 -16   2   4      179.61      184.53     29.69 o 
 -15   2   4       70.65       79.05     15.24 o 
 -14   2   4       80.46       95.77     15.17 o 
 -13   2   4       81.34      105.87     16.01 o 
 -12   2   4     2033.91     1961.54     42.02 o 
 -11   2   4      381.73      423.27     44.03 o 
 -10   2   4       87.20       97.71     11.78 o 
  -9   2   4      552.30      660.85     20.11 o 
  -8   2   4    29803.05    30100.30    351.72 o 
  -7   2   4      115.59      139.56     14.94 o 
  -6   2   4      517.98      599.94     14.28 o 
  -5   2   4       21.02       39.51      8.64 o 
  -4   2   4    62008.73    64135.45   1174.68 o 
  -3   2   4     5178.27     5155.53    217.07 o 
  -2   2   4      584.77      549.06     43.54 o 
  -1   2   4      128.99      149.47      5.07 o 
   0   2   4    60074.02    59923.97    242.10 o 
   1   2   4    15656.65    15109.22    125.75 o 
   2   2   4     2959.60     2762.63    147.20 o 
   3   2   4     1897.14     1851.56     65.30 o 
   4   2   4      192.67      178.45     10.63 o 
   5   2   4     1105.21     1053.32     23.15 o 
   6   2   4      747.42      805.34     20.85 o 
   7   2   4      230.23      237.15     22.67 o 
   8   2   4       76.32       85.01     12.64 o 
   9   2   4      261.44      317.79     18.97 o 
  10   2   4      535.78      554.78     22.73 o 
  11   2   4        2.12       -1.80     11.95 o 
  12   2   4      695.14      681.82     28.21 o 
  13   2   4        1.01       -8.95     20.91 o 
  14   2   4       74.69       61.23     18.95 o 
 -17   3   4       33.05       27.51     18.17 o 
 -16   3   4      270.92      297.18     37.01 o 
 -15   3   4      166.81      149.39     18.97 o 
 -14   3   4        0.73       -8.28     16.24 o 
 -13   3   4        8.46       30.30     19.19 o 
 -12   3   4      742.92      757.94     25.52 o 
 -11   3   4     1920.82     1977.06     56.07 o 
 -10   3   4      454.40      512.08     18.96 o 
  -9   3   4      711.37      704.41     21.19 o 
  -8   3   4     2522.66     2574.86     68.76 o 
  -7   3   4     2772.85     2583.92     70.75 o 
  -6   3   4     1248.26     1256.30     25.62 o 
  -5   3   4     2663.43     2973.62     95.91 o 
  -4   3   4     1300.92     1288.98     42.97 o 
  -3   3   4     4344.40     4645.66    289.47 o 
  -2   3   4       66.07       49.74     14.46 o 
  -1   3   4        0.99       12.34      3.43 o 
   0   3   4    11156.15    11008.09    105.55 o 
   1   3   4    10329.48    10231.70    109.16 o 
   2   3   4        9.04       13.78      4.87 o 
   3   3   4      417.03      372.39     20.10 o 
   4   3   4       85.87       85.64      9.36 o 
   5   3   4       42.17       61.29      7.97 o 
   6   3   4     1088.44     1080.73     24.24 o 
   7   3   4        1.89        2.07     11.39 o 
   8   3   4       48.08       35.71     10.98 o 
   9   3   4     3046.10     2913.62     68.06 o 
  10   3   4      841.79      882.10     27.58 o 
  11   3   4      953.62      895.87     43.39 o 
  12   3   4       14.79       -0.82     16.04 o 
  13   3   4      575.47      609.45     30.90 o 
  14   3   4        3.46        0.29     14.71 o 
 -17   4   4      192.01      194.91     21.12 o 
 -16   4   4      257.22      271.87     23.36 o 
 -15   4   4       35.83       21.30     17.40 o 
 -14   4   4       50.43       73.44     15.29 o 
 -13   4   4        2.33        1.82     13.18 o 
 -12   4   4     3627.44     3642.57    160.89 o 
 -11   4   4      294.25      292.28     16.44 o 
 -10   4   4      363.80      404.24     17.20 o 
  -9   4   4      643.82      672.36     19.55 o 
  -8   4   4      932.91      724.92     28.63 o 
  -7   4   4     1290.41     1246.30     34.17 o 
  -6   4   4     2011.85     2103.55     52.80 o 
  -5   4   4     1185.89     1244.45     27.83 o 
  -4   4   4     2185.97     1851.71     98.93 o 
  -3   4   4     3403.00     3341.84     88.05 o 
  -2   4   4      264.91      254.37     24.60 o 
  -1   4   4     2299.48     2322.95     52.40 o 
   0   4   4     1870.07     1939.97     32.89 o 
   1   4   4     3521.29     3169.43     65.03 o 
   2   4   4     1696.96     1538.62     36.63 o 
   3   4   4      432.67      415.46     19.02 o 
   4   4   4       57.86       17.99     11.64 o 
   5   4   4      675.39      622.03     17.18 o 
   6   4   4      291.32      264.99     13.91 o 
   7   4   4        6.11        3.91      9.14 o 
   8   4   4      828.98      839.95     24.69 o 
   9   4   4        0.07        5.41     13.73 o 
  10   4   4      470.42      476.09     22.14 o 
  11   4   4        1.03       18.86     12.62 o 
  12   4   4     2475.13     2224.40    145.58 o 
  13   4   4        3.59       -5.64     18.01 o 
  14   4   4      266.94      262.67     29.63 o 
 -17   5   4      377.05      397.37     27.85 o 
 -16   5   4       44.14       -0.02     19.43 o 
 -15   5   4       19.30       12.65     15.46 o 
 -14   5   4      153.22      146.99     22.67 o 
 -13   5   4      134.49      129.65     16.30 o 
 -12   5   4      245.96      247.17     18.42 o 
 -11   5   4     2329.07     2424.90     62.88 o 
 -10   5   4      280.82      257.69     21.96 o 
  -9   5   4       79.88       57.67     11.04 o 
  -8   5   4      160.77      197.07     11.61 o 
  -7   5   4       42.08       16.17      6.66 o 
  -6   5   4     2900.15     3103.19     83.29 o 
  -5   5   4     2892.98     3006.85     65.98 o 
  -4   5   4     1659.65     1848.19     46.50 o 
  -3   5   4       29.55       18.03      5.29 o 
  -2   5   4     2245.41     2213.71     51.20 o 
  -1   5   4       21.03        5.69      4.81 o 
   0   5   4      994.19     1016.32     15.82 o 
   1   5   4     3025.89     2948.12     58.50 o 
   2   5   4      111.70      101.59     12.30 o 
   3   5   4     7759.72     7712.10    172.31 o 
   4   5   4      132.01      157.54     12.54 o 
   5   5   4      812.47      777.70     22.46 o 
   6   5   4      563.55      552.04     19.14 o 
   7   5   4       72.51       71.60     19.19 o 
   8   5   4      397.93      440.57     19.14 o 
   9   5   4     2438.96     2527.40     61.25 o 
  10   5   4       54.31       84.71     15.56 o 
  11   5   4      383.44      324.63     22.00 o 
  12   5   4      299.63      359.44     22.85 o 
  13   5   4      710.84      658.10     55.20 o 
  14   5   4       24.25        6.39     19.99 o 
 -17   6   4       24.57        0.99     18.35 o 
 -16   6   4      142.74      173.57     21.63 o 
 -15   6   4      245.18      238.93     24.30 o 
 -14   6   4       56.31       84.07     19.66 o 
 -13   6   4      215.98      185.66     17.67 o 
 -12   6   4      230.60      273.51     18.15 o 
 -11   6   4      234.31      217.00     15.72 o 
 -10   6   4     3845.58     3829.08     94.12 o 
  -9   6   4      147.34      150.05     23.93 o 
  -8   6   4     2680.78     2694.89     75.45 o 
  -7   6   4      793.99      791.57     22.67 o 
  -6   6   4     1420.99     1517.12     40.31 o 
  -5   6   4      251.02      264.08     15.18 o 
  -4   6   4     3477.95     3469.26    191.22 o 
  -3   6   4     1360.56     1339.51     44.82 o 
  -2   6   4      609.05      687.55     16.39 o 
  -1   6   4      151.93      167.12      7.08 o 
   0   6   4     8422.50     8823.07    113.12 o 
   1   6   4     3042.82     3154.30     48.64 o 
   2   6   4     6007.42     6095.08    201.66 o 
   3   6   4      429.75      447.35     14.84 o 
   4   6   4     1013.03      980.96     22.07 o 
   5   6   4       28.39       28.49      8.08 o 
   6   6   4      398.97      398.30     18.12 o 
   7   6   4      200.87      196.25     13.63 o 
   8   6   4      972.07      897.53     30.43 o 
   9   6   4       12.22       13.20     12.93 o 
  10   6   4      366.45      432.88     21.59 o 
  11   6   4        0.01        5.16     13.60 o 
  12   6   4      113.34      104.52     17.51 o 
  13   6   4       38.81       28.75     17.95 o 
  14   6   4      563.76      644.11     32.09 o 
 -17   7   4       10.09       20.74     14.53 o 
 -16   7   4      305.32      352.87     27.43 o 
 -15   7   4      134.79      157.03     19.64 o 
 -14   7   4       22.66       37.79     17.57 o 
 -13   7   4     1657.81     1545.92    113.65 o 
 -12   7   4        0.11       -3.07     23.33 o 
 -11   7   4       81.07       52.45     17.51 o 
 -10   7   4       35.72       24.80     12.71 o 
  -9   7   4     3161.94     3103.59     79.56 o 
  -8   7   4      250.25      256.96     14.54 o 
  -7   7   4      591.60      522.74     16.08 o 
  -6   7   4     1346.83     1318.12     47.26 o 
  -5   7   4    30808.43    32146.49    358.44 o 
  -4   7   4      268.35      284.63     11.75 o 
  -3   7   4      891.77      924.86     19.62 o 
  -2   7   4      425.82      486.37     14.59 o 
  -1   7   4    25261.54    27162.07    207.53 o 
   0   7   4      203.90      161.09     10.30 o 
   1   7   4     3974.90     4347.90     94.51 o 
   2   7   4      651.29      689.12     16.83 o 
   3   7   4     2642.61     2559.50     93.88 o 
   4   7   4     2281.40     2410.01     60.50 o 
   5   7   4      170.52      162.27     26.63 o 
   6   7   4      967.54      942.79     31.09 o 
   7   7   4     4060.04     3848.77     92.75 o 
   8   7   4     2555.59     2717.83     74.42 o 
   9   7   4        0.69       -5.11     13.32 o 
  10   7   4      296.79      311.25     19.59 o 
  11   7   4      715.23      709.58     27.75 o 
  12   7   4      124.30      150.35     20.89 o 
  13   7   4       16.73        7.99     23.09 o 
  14   7   4        5.20       -0.03     25.25 o 
 -16   8   4        0.02       28.52     16.92 o 
 -15   8   4        3.38      -21.98     28.49 o 
 -14   8   4      459.91      434.75     35.21 o 
 -13   8   4      234.19      220.49     18.90 o 
 -12   8   4       39.87       38.16     18.95 o 
 -11   8   4      131.45       88.31     13.30 o 
 -10   8   4        1.18       -1.73     11.75 o 
  -9   8   4      139.57      146.35     13.41 o 
  -8   8   4     2375.83     2427.87     58.08 o 
  -7   8   4      829.27      800.78     52.94 o 
  -6   8   4      599.67      607.19     17.25 o 
  -5   8   4      607.99      685.06     29.41 o 
  -4   8   4     2285.31     2536.89     67.88 o 
  -3   8   4     4425.92     4303.54    103.43 o 
  -2   8   4     1586.36     1771.51     37.84 o 
  -1   8   4       35.79       19.35      5.03 o 
   0   8   4     3956.11     3769.18     67.03 o 
   1   8   4       60.93       68.41      5.94 o 
   2   8   4     2734.61     2809.49     92.57 o 
   3   8   4        4.89       -2.46      6.68 o 
   4   8   4     2215.04     2341.76     48.26 o 
   5   8   4       26.30       38.53     27.17 o 
   6   8   4      169.50      183.28     14.23 o 
   7   8   4      212.51      181.72     17.10 o 
   8   8   4        9.23       12.17     16.49 o 
   9   8   4       57.05       37.72     13.73 o 
  10   8   4        6.01       14.82     13.76 o 
  11   8   4       83.36       94.36     17.87 o 
  12   8   4        0.33      -13.25     13.25 o 
  13   8   4       95.98       82.64     19.69 o 
  14   8   4       14.94       15.32     20.20 o 
 -16   9   4      479.07      498.32     53.51 o 
 -15   9   4      557.74      632.01    110.32 o 
 -14   9   4      132.42      131.94     38.09 o 
 -13   9   4       87.71       93.77     16.99 o 
 -12   9   4       24.56       18.85     12.75 o 
 -11   9   4      641.92      709.52     29.34 o 
 -10   9   4      904.70      826.50     25.07 o 
  -9   9   4     3250.00     3190.27     82.68 o 
  -8   9   4       91.32       94.32     13.79 o 
  -7   9   4      993.05      976.51     28.87 o 
  -6   9   4      495.37      548.19     17.51 o 
  -5   9   4     1898.88     1802.45     43.80 o 
  -4   9   4      790.62      857.29     19.76 o 
  -3   9   4      362.64      409.73     14.04 o 
  -2   9   4       97.10      111.86     13.98 o 
  -1   9   4     3214.53     3220.28     52.52 o 
   0   9   4     2393.12     2475.33     43.50 o 
   1   9   4     1285.75     1522.94     28.29 o 
   2   9   4      127.02      154.15     16.49 o 
   3   9   4       87.42      125.19     34.79 o 
   4   9   4      642.19      703.78     34.02 o 
   5   9   4      877.88      965.56     24.15 o 
   6   9   4       90.79      101.04     12.89 o 
   7   9   4     3044.66     2968.95     76.87 o 
   8   9   4      392.62      419.27     22.14 o 
   9   9   4      235.08      203.34     18.00 o 
  10   9   4       58.65       46.06     15.95 o 
  11   9   4       26.49       31.36     17.24 o 
  12   9   4      201.15      217.39     39.83 o 
  13   9   4      336.69      329.37     27.41 o 
 -16  10   4      316.50      290.73     43.13 o 
 -15  10   4       46.27       53.41     17.15 o 
 -14  10   4      473.11      479.57     32.21 o 
 -13  10   4        6.62        8.99     16.83 o 
 -12  10   4      195.74      198.62     35.75 o 
 -11  10   4        8.95       24.88     18.47 o 
 -10  10   4      440.78      403.74     20.86 o 
  -9  10   4       15.66       35.47     15.22 o 
  -8  10   4     1243.14     1173.35     44.36 o 
  -7  10   4        0.39        7.05      7.97 o 
  -6  10   4     4045.40     3811.88     90.84 o 
  -5  10   4       18.64       21.89     17.21 o 
  -4  10   4     4160.61     4137.01    143.24 o 
  -3  10   4       50.80       44.59      8.74 o 
  -2  10   4     5082.99     4962.82    406.20 o 
  -1  10   4      393.19      475.84     11.10 o 
   0  10   4     4635.46     4558.15    101.87 o 
   1  10   4       41.00       35.87      5.55 o 
   2  10   4      146.43       97.43     11.88 o 
   3  10   4        4.33       -0.70      8.78 o 
   4  10   4     6413.85     6545.62    196.40 o 
   5  10   4       38.30       24.74     11.34 o 
   6  10   4     6670.62     6656.16    165.11 o 
   7  10   4      232.51      186.45     15.14 o 
   8  10   4     1515.96     1517.39     41.54 o 
   9  10   4        0.39      -16.85     16.85 o 
  10  10   4      116.11      109.58     16.71 o 
  11  10   4       45.10       39.49     17.98 o 
  12  10   4       51.90       54.81     20.75 o 
  13  10   4      105.49      120.65     24.99 o 
 -15  11   4      190.63      143.11     26.56 o 
 -14  11   4       62.47       41.41     18.42 o 
 -13  11   4        0.11        3.53     15.77 o 
 -12  11   4      374.00      377.52     23.35 o 
 -11  11   4     2382.14     2371.33    106.37 o 
 -10  11   4       22.32       40.17     19.43 o 
  -9  11   4       74.28      106.27     13.78 o 
  -8  11   4      202.67      215.45     15.38 o 
  -7  11   4     2087.74     2257.90     72.99 o 
  -6  11   4       19.01       24.15      9.50 o 
  -5  11   4     4484.50     4619.99    102.00 o 
  -4  11   4      462.46      458.56     17.42 o 
  -3  11   4     2030.04     2139.32     56.96 o 
  -2  11   4       42.68       49.60      9.54 o 
  -1  11   4     1223.32     1499.95     32.78 o 
   0  11   4      713.19      707.74     15.44 o 
   1  11   4     6302.63     6412.19    125.89 o 
   2  11   4      510.87      515.13     17.72 o 
   3  11   4     2746.00     2739.74     72.10 o 
   4  11   4      948.74      951.04     27.97 o 
   5  11   4     2743.51     2533.85    117.73 o 
   6  11   4       33.77       46.58     14.57 o 
   7  11   4      158.81      168.79     27.29 o 
   8  11   4        2.19        5.24     19.13 o 
   9  11   4        6.81       25.50     12.90 o 
  10  11   4        1.59        0.11     14.99 o 
  11  11   4      266.08      201.82     26.33 o 
  12  11   4       98.80      105.87     24.51 o 
  13  11   4      128.37      136.67     22.48 o 
 -15  12   4       17.64       40.87     20.60 o 
 -14  12   4     1631.57     1803.79     53.91 o 
 -13  12   4       44.82       56.11     31.91 o 
 -12  12   4     1732.24     1552.91     39.48 o 
 -11  12   4      504.89      531.25     24.82 o 
 -10  12   4      251.20      237.54     26.45 o 
  -9  12   4       32.38       16.86     23.93 o 
  -8  12   4      569.27      598.45     21.93 o 
  -7  12   4      450.72      432.79     21.82 o 
  -6  12   4      524.14      536.21     50.82 o 
  -5  12   4      331.45      348.35     17.18 o 
  -4  12   4     1165.31     1288.56     30.55 o 
  -3  12   4       36.61       33.32      9.44 o 
  -2  12   4        7.59       22.64      9.27 o 
  -1  12   4      119.88      101.55      7.42 o 
   0  12   4      101.09       96.36      7.92 o 
   1  12   4      991.64     1107.64     24.60 o 
   2  12   4     1186.98     1077.62     34.34 o 
   3  12   4        0.44       -0.03     10.62 o 
   4  12   4       93.53      145.19     46.72 o 
   5  12   4      179.85      167.98     15.54 o 
   6  12   4     1807.14     1873.16     42.18 o 
   7  12   4        1.02       15.62     11.02 o 
   8  12   4      197.74      245.05     19.57 o 
   9  12   4      248.57      252.95     19.20 o 
  10  12   4       46.81       64.39     16.27 o 
  11  12   4        2.28      -21.01     23.99 o 
  12  12   4      289.32      351.32     57.16 o 
 -14  13   4       87.15       59.86     20.62 o 
 -13  13   4      435.83      428.95     33.53 o 
 -12  13   4        3.57        4.01     15.29 o 
 -11  13   4       31.92        6.33     24.53 o 
 -10  13   4       15.41        7.97     12.43 o 
  -9  13   4      313.95      339.13     20.58 o 
  -8  13   4      217.14      168.91     22.49 o 
  -7  13   4     1358.27     1406.98     33.16 o 
  -6  13   4        2.34        8.58     11.19 o 
  -5  13   4       81.77       94.09     13.18 o 
  -4  13   4     1116.66     1105.47     34.39 o 
  -3  13   4     2161.93     2107.06     66.44 o 
  -2  13   4      319.29      298.70     16.03 o 
  -1  13   4      382.59      410.51     12.33 o 
   0  13   4      282.67      288.48     19.14 o 
   1  13   4        1.92       14.18      6.67 o 
   2  13   4        0.09       12.87     16.01 o 
   3  13   4       10.78       23.68     11.78 o 
   4  13   4      281.50      304.45     17.71 o 
   5  13   4        1.42        3.22     11.94 o 
   6  13   4       18.71       15.28     10.88 o 
   7  13   4      283.37      298.84     38.21 o 
   8  13   4       26.33       47.15     15.87 o 
   9  13   4      117.09      135.47     24.41 o 
  10  13   4        0.95       -8.75     17.49 o 
  11  13   4        4.31       31.27     17.59 o 
  12  13   4       29.89       68.47     34.97 o 
 -14  14   4       60.50      119.01     21.50 o 
 -13  14   4      337.87      298.14     25.45 o 
 -12  14   4      154.25      214.10     37.67 o 
 -11  14   4       21.48       34.45     17.30 o 
 -10  14   4      461.91      512.02     49.91 o 
  -9  14   4        2.26        9.03     12.65 o 
  -8  14   4       44.65       56.03     14.29 o 
  -7  14   4       62.63       75.63     15.43 o 
  -6  14   4      309.51      305.22     17.72 o 
  -5  14   4      351.96      351.05     18.35 o 
  -4  14   4      990.68      949.68     25.93 o 
  -3  14   4      652.60      634.43     22.65 o 
  -2  14   4     1804.59     1789.84     39.77 o 
  -1  14   4      234.10      232.87     11.64 o 
   0  14   4       71.32       89.49     11.53 o 
   1  14   4       53.82       35.88      7.96 o 
   2  14   4     2871.91     2875.41     65.85 o 
   3  14   4        3.80       10.44     10.20 o 
   4  14   4        8.10       22.61     11.40 o 
   5  14   4        9.55       19.85     13.91 o 
   6  14   4     1343.63     1317.69     87.76 o 
   7  14   4        0.42       11.60     13.97 o 
   8  14   4       87.01       99.74     16.06 o 
   9  14   4      107.58      120.77     18.96 o 
  10  14   4      711.08      842.72     47.82 o 
  11  14   4      115.02      132.23     20.31 o 
 -13  15   4      108.26      112.27     19.77 o 
 -12  15   4       55.64      108.21     20.23 o 
 -11  15   4      259.16      227.11     20.14 o 
 -10  15   4       46.64       51.71     16.74 o 
  -9  15   4      143.77      133.30     19.80 o 
  -8  15   4        0.28       -2.29     10.69 o 
  -7  15   4      118.18      116.02     15.17 o 
  -6  15   4      283.64      267.17     18.94 o 
  -5  15   4      747.67      735.50     25.06 o 
  -4  15   4      624.04      606.62     24.29 o 
  -3  15   4      111.41       98.49     13.67 o 
  -2  15   4       87.21       89.77     25.79 o 
  -1  15   4     1670.36     1705.09     30.17 o 
   0  15   4      360.98      434.03     31.19 o 
   1  15   4     3915.88     3813.41     67.15 o 
   2  15   4       43.11       34.20     21.35 o 
   3  15   4      862.30      825.99     44.47 o 
   4  15   4        2.22       27.64     12.50 o 
   5  15   4       76.94       64.80     25.43 o 
   6  15   4      170.16      176.41     17.80 o 
   7  15   4       79.13       55.61     16.45 o 
   8  15   4       16.14       37.46     15.62 o 
   9  15   4        4.16       28.84     15.02 o 
  10  15   4       75.08       51.76     17.56 o 
  11  15   4        9.42        2.25     15.27 o 
 -13  16   4      351.63      403.66     39.89 o 
 -12  16   4       11.41        1.07     18.36 o 
 -11  16   4      313.08      380.78     25.66 o 
 -10  16   4       39.10       38.78     16.07 o 
  -9  16   4      166.98      121.83     18.59 o 
  -8  16   4      305.88      258.62     18.83 o 
  -7  16   4       46.84       53.76     14.11 o 
  -6  16   4      349.73      319.70     19.33 o 
  -5  16   4      113.83      111.04     14.59 o 
  -4  16   4     1045.78      966.99     28.35 o 
  -3  16   4      242.56      247.42     17.38 o 
  -2  16   4        6.76       11.23     11.45 o 
  -1  16   4        9.54       17.33      8.13 o 
   0  16   4     1287.85     1201.07     29.09 o 
   1  16   4       21.92       -8.68      8.68 o 
   2  16   4      272.40      311.75     18.50 o 
   3  16   4       30.59       44.00     13.96 o 
   4  16   4      210.14      242.05     19.47 o 
   5  16   4     1098.87     1038.49     33.44 o 
   6  16   4       20.08       26.18     13.35 o 
   7  16   4        1.69        3.19     13.19 o 
   8  16   4      122.34      115.74     17.42 o 
   9  16   4      234.06      258.01     23.19 o 
  10  16   4       69.29       60.38     43.60 o 
 -12  17   4       10.79        8.99     18.68 o 
 -11  17   4       47.00       24.87     33.17 o 
 -10  17   4       14.07      -16.05     18.20 o 
  -9  17   4        7.82      -10.96     10.96 o 
  -8  17   4      245.85      227.76     18.88 o 
  -7  17   4      431.05      382.52     31.91 o 
  -6  17   4      233.13      227.07     18.70 o 
  -5  17   4       14.71       33.46     15.41 o 
  -4  17   4      346.24      335.14     19.45 o 
  -3  17   4      727.19      681.86     24.94 o 
  -2  17   4        9.94        2.00     14.21 o 
  -1  17   4       75.40       87.24      9.88 o 
   0  17   4       51.98       44.62      8.82 o 
   1  17   4       34.70       63.65      9.53 o 
   2  17   4      103.73      110.79     17.51 o 
   3  17   4      114.30       71.39     16.60 o 
   4  17   4        3.86        7.03     18.11 o 
   5  17   4      808.04      712.26     28.04 o 
   6  17   4       14.96        2.97     13.82 o 
   7  17   4        0.25       -8.60     16.49 o 
   8  17   4       27.73       32.40     14.99 o 
   9  17   4      183.66      183.88     25.73 o 
 -11  18   4      197.13      139.70     51.76 o 
 -10  18   4       37.05       54.36     43.24 o 
  -9  18   4        0.16       25.72     14.66 o 
  -8  18   4      130.60      135.69     26.63 o 
  -7  18   4       26.71        0.89     34.97 o 
  -6  18   4       18.35       19.15     17.45 o 
  -5  18   4        2.12       14.00     14.85 o 
  -4  18   4        4.57       10.62     13.81 o 
  -3  18   4      971.43      963.99     31.65 o 
  -2  18   4      472.09      439.54     23.33 o 
  -1  18   4      565.69      549.85     17.60 o 
   0  18   4        1.01        4.39      9.13 o 
   1  18   4      237.96      188.46     13.08 o 
   2  18   4      224.97      208.32     18.39 o 
   3  18   4      498.65      583.43     30.30 o 
   4  18   4        0.36      -14.04     14.04 o 
   5  18   4      148.74      147.38     18.27 o 
   6  18   4       32.34       12.00     17.04 o 
   7  18   4      231.08      251.42     22.36 o 
   8  18   4      112.78       81.89     20.35 o 
 -10  19   4       15.63       14.04     16.95 o 
  -9  19   4       32.97       47.35     15.65 o 
  -8  19   4       14.10       44.17     14.46 o 
  -7  19   4       17.18        9.77     14.89 o 
  -6  19   4        1.61        7.52     18.17 o 
  -5  19   4       19.11       28.03     13.49 o 
  -4  19   4      313.25      269.20     23.87 o 
  -3  19   4      333.14      325.34     22.69 o 
  -2  19   4      925.04      985.71     33.42 o 
  -1  19   4      786.35      788.88     27.83 o 
   0  19   4        0.23       -7.73     13.19 o 
   1  19   4      354.06      299.80     16.11 o 
   2  19   4      216.45      220.64     19.72 o 
   3  19   4      405.51      439.56     25.41 o 
   4  19   4       12.50       -2.72     14.58 o 
   5  19   4      488.90      415.61     51.29 o 
   6  19   4        3.49       22.23     14.63 o 
   7  19   4      315.33      312.03     27.64 o 
   8  19   4       74.61       55.44     23.27 o 
  -9  20   4       22.07      -17.01     19.85 o 
  -8  20   4       86.91       83.73     17.73 o 
  -7  20   4        1.23       15.71     14.81 o 
  -6  20   4      285.76      288.90     22.14 o 
  -5  20   4       83.27       85.82     18.66 o 
  -4  20   4       70.77       74.89     17.45 o 
  -3  20   4      123.69      131.80     21.63 o 
  -2  20   4       77.72       96.71     19.03 o 
  -1  20   4      260.66      273.23     24.36 o 
   0  20   4       68.16       72.48     11.30 o 
   1  20   4     1017.78      921.87     28.39 o 
   2  20   4        0.23        7.03     14.42 o 
   3  20   4      822.01      898.37     34.14 o 
   4  20   4       58.13       56.29     15.52 o 
   5  20   4       91.91       66.23     19.11 o 
   6  20   4        8.76       -0.98     17.75 o 
  -8  21   4       81.30       65.10     15.53 o 
  -7  21   4       13.05       37.09     20.33 o 
  -6  21   4      113.22       93.67     22.31 o 
  -5  21   4      194.63      245.29     24.69 o 
  -4  21   4       10.87       24.97     16.97 o 
  -3  21   4       10.56       -4.28     14.23 o 
  -2  21   4       43.01       24.00     20.39 o 
  -1  21   4        0.34       11.77     11.38 o 
   0  21   4        4.17        1.53     12.00 o 
   1  21   4      118.21       86.55     11.93 o 
   2  21   4        3.99       19.32     15.04 o 
   3  21   4      255.07      254.16     23.78 o 
   4  21   4        0.11       24.98     27.89 o 
   5  21   4      145.79      145.90     34.25 o 
  -6  22   4        1.82        2.88     16.62 o 
  -5  22   4      166.98      213.94     24.39 o 
  -4  22   4        4.30       19.47     17.53 o 
  -3  22   4       72.19       62.00     17.62 o 
  -2  22   4       83.31      107.39     19.79 o 
  -1  22   4      110.50      129.52     21.62 o 
   0  22   4        4.35       11.73     10.93 o 
   1  22   4      126.39      109.43     13.80 o 
   2  22   4      582.80      593.33     54.95 o 
   3  22   4      296.75      327.03     40.01 o 
  -3  23   4        6.85       12.72     17.78 o 
  -2  23   4        3.73        7.75     14.65 o 
  -1  23   4        3.75        9.10     11.72 o 
   0  23   4       36.64       55.22     13.60 o 
 -17   1   5     1675.66     1651.57     37.93 o 
 -16   1   5      135.14      145.63     31.36 o 
 -15   1   5      408.20      373.67     19.29 o 
 -14   1   5      163.24      156.10     16.44 o 
 -13   1   5     5358.16     5315.23    100.43 o 
 -12   1   5      585.28      555.59     17.91 o 
 -11   1   5      126.32      112.20     10.66 o 
 -10   1   5      185.61      200.30     11.20 o 
  -9   1   5      119.99      124.95     10.53 o 
  -8   1   5     1658.10     1803.13     37.80 o 
  -7   1   5     1155.26     1205.67     22.21 o 
  -6   1   5     1549.42     1572.66     37.46 o 
  -5   1   5     5165.07     4940.08     93.15 o 
  -4   1   5     7560.06     7388.51    148.91 o 
  -3   1   5     6466.36     6205.65     93.08 o 
  -2   1   5       92.69       66.14      7.34 o 
  -1   1   5    16147.80    15516.46    101.45 o 
   0   1   5    15105.95    14635.42    102.02 o 
   1   1   5     4735.13     4786.40     63.49 o 
   2   1   5      241.41      288.02      8.14 o 
   3   1   5    34942.98    35964.00    288.29 o 
   4   1   5      276.31      337.31     13.86 o 
   5   1   5     2734.58     2644.98     55.93 o 
   6   1   5      172.57      151.78      9.64 o 
   7   1   5     6614.93     6344.09    164.60 o 
   8   1   5     1254.64     1295.86     26.94 o 
   9   1   5      912.91      989.68     22.78 o 
  10   1   5      164.73      162.52     22.32 o 
  11   1   5      204.06      208.14     16.10 o 
  12   1   5      471.75      541.24     22.37 o 
  13   1   5      181.53      160.24     21.27 o 
  14   1   5        4.95        7.89     14.60 o 
 -17   2   5       32.72       30.26     16.39 o 
 -16   2   5       13.05       23.50     18.07 o 
 -15   2   5       15.84       29.58     14.25 o 
 -14   2   5      715.77      677.99     27.71 o 
 -13   2   5      974.69      967.77     31.80 o 
 -12   2   5     3245.60     3156.32     72.62 o 
 -11   2   5       96.03      103.33     11.72 o 
 -10   2   5     1664.84     1719.94     37.90 o 
  -9   2   5      199.57      224.84     13.65 o 
  -8   2   5     1189.21     1258.00     33.01 o 
  -7   2   5     2818.34     3019.06     71.82 o 
  -6   2   5    10394.80    11306.31    192.38 o 
  -5   2   5      672.08      702.58     17.13 o 
  -4   2   5    21018.13    21607.95    505.80 o 
  -3   2   5      108.26      107.58      6.06 o 
  -2   2   5     2048.79     1953.02     43.80 o 
  -1   2   5     1431.62     1470.19     24.37 o 
   0   2   5      235.33      240.03      5.89 o 
   1   2   5     2157.71     2008.13     35.23 o 
   2   2   5     3477.29     3411.30     82.26 o 
   3   2   5       87.24       84.55     20.33 o 
   4   2   5      301.54      424.06     14.08 o 
   5   2   5       87.29       91.30     14.33 o 
   6   2   5     1996.95     1966.62     53.60 o 
   7   2   5       36.99       44.36     15.65 o 
   8   2   5       52.46       60.08     12.13 o 
   9   2   5        6.03        2.36     13.73 o 
  10   2   5      533.48      544.40     24.43 o 
  11   2   5        1.32        3.04     18.83 o 
  12   2   5       19.92        2.22     21.41 o 
  13   2   5      168.54      187.15     22.84 o 
  14   2   5        3.34       -4.87     19.45 o 
 -17   3   5     1601.01     1686.33     50.62 o 
 -16   3   5        0.05        5.01     17.93 o 
 -15   3   5       38.70       32.04     20.49 o 
 -14   3   5       13.46       18.27     13.05 o 
 -13   3   5       52.49       45.63     13.70 o 
 -12   3   5      832.22      776.71     48.91 o 
 -11   3   5      100.07       85.62     11.59 o 
 -10   3   5        0.37       -5.42     10.56 o 
  -9   3   5      570.50      696.74     19.30 o 
  -8   3   5      630.51      679.16     17.23 o 
  -7   3   5    11311.58    12041.54    209.80 o 
  -6   3   5     1277.58     1258.79     33.09 o 
  -5   3   5     2690.11     2442.25     56.92 o 
  -4   3   5      570.39      625.62     28.33 o 
  -3   3   5       95.77      122.97      6.82 o 
  -2   3   5      546.83      473.38     22.27 o 
  -1   3   5    25447.35    25722.43    169.61 o 
   0   3   5     2528.23     2610.62     42.86 o 
   1   3   5     8889.87     8839.88    141.23 o 
   2   3   5      684.56      621.33     15.26 o 
   3   3   5      325.09      253.70     37.44 o 
   4   3   5        0.04        2.67      8.58 o 
   5   3   5      375.47      451.00     15.56 o 
   6   3   5       12.10       18.53      9.24 o 
   7   3   5     3996.40     3958.95     96.70 o 
   8   3   5     1444.68     1419.91     35.16 o 
   9   3   5       11.20       -3.63     13.20 o 
  10   3   5       97.12       88.50     15.90 o 
  11   3   5        0.08        0.12     15.88 o 
  12   3   5      482.74      572.45     27.32 o 
  13   3   5     1008.14     1150.72     39.00 o 
  14   3   5        9.21      -22.12     35.74 o 
 -17   4   5       32.62       46.83     19.07 o 
 -16   4   5       17.30       35.41     19.93 o 
 -15   4   5        2.47      -12.82     14.35 o 
 -14   4   5      333.65      339.26     24.39 o 
 -13   4   5      416.04      392.76     20.15 o 
 -12   4   5      293.46      300.42     17.81 o 
 -11   4   5      759.26      802.45     23.37 o 
 -10   4   5     2962.54     3002.70     70.99 o 
  -9   4   5      213.34      226.53     14.28 o 
  -8   4   5     2207.95     2155.13     59.10 o 
  -7   4   5      502.51      608.22     35.04 o 
  -6   4   5     1251.55     1190.76     31.29 o 
  -5   4   5     4397.77     4369.03    117.90 o 
  -4   4   5     7437.87     7147.57    136.98 o 
  -3   4   5     3009.58     2966.70     71.03 o 
  -2   4   5     1217.85     1212.61     30.92 o 
  -1   4   5     1510.40     1498.41     30.37 o 
   0   4   5     6357.70     5620.50     89.57 o 
   1   4   5       23.05       19.34      4.10 o 
   2   4   5      472.40      633.42    113.84 o 
   3   4   5        2.62        4.06      7.92 o 
   4   4   5     4087.83     4027.86     88.81 o 
   5   4   5        7.88       18.22     14.99 o 
   6   4   5      220.73      337.61     15.59 o 
   7   4   5      776.79      734.45     23.81 o 
   8   4   5        3.33        5.38     10.55 o 
   9   4   5        1.77        1.46     14.93 o 
  10   4   5        6.33        5.60     30.89 o 
  11   4   5       38.14       54.30     15.91 o 
  12   4   5      122.48       90.99     17.47 o 
  13   4   5      223.83      235.07     52.30 o 
  14   4   5       13.84       -7.19     22.39 o 
 -17   5   5       79.90      105.91     20.10 o 
 -16   5   5      694.43      707.75     32.95 o 
 -15   5   5      181.30      188.11     29.75 o 
 -14   5   5      113.87       72.40     35.21 o 
 -13   5   5       28.72       20.23     13.99 o 
 -12   5   5     1565.58     1704.69     61.06 o 
 -11   5   5      226.88      197.85     15.86 o 
 -10   5   5       11.14        4.49     22.49 o 
  -9   5   5        0.38       -8.99      8.99 o 
  -8   5   5       23.70       27.30     26.93 o 
  -7   5   5     2952.90     2688.36     70.20 o 
  -6   5   5       73.28       63.26      9.00 o 
  -5   5   5      436.12      382.57     28.98 o 
  -4   5   5      938.38      953.28     25.58 o 
  -3   5   5     2253.27     2124.03     77.37 o 
  -2   5   5        0.48        2.44      4.92 o 
  -1   5   5      311.51      359.19      8.21 o 
   0   5   5       58.96       44.14      4.65 o 
   1   5   5     5866.45     5312.69    121.77 o 
   2   5   5      102.33      107.44      8.82 o 
   3   5   5     3867.88     3628.51    122.19 o 
   4   5   5      837.08      892.51     20.53 o 
   5   5   5     3819.89     4146.48     93.43 o 
   6   5   5       42.88       56.86     10.55 o 
   7   5   5       35.14       35.34     12.41 o 
   8   5   5       68.14       82.31     13.66 o 
   9   5   5      635.93      521.56     23.27 o 
  10   5   5       35.33       54.36     15.62 o 
  11   5   5      269.76      311.17     28.91 o 
  12   5   5      415.08      493.36     26.55 o 
  13   5   5       23.70       56.83     23.45 o 
  14   5   5       13.24       26.18     19.57 o 
 -17   6   5        3.73       22.90     15.52 o 
 -16   6   5      319.60      294.79     23.83 o 
 -15   6   5        2.08        8.24     14.26 o 
 -14   6   5     1656.98     1592.79     48.84 o 
 -13   6   5      290.81      337.73     30.59 o 
 -12   6   5     2039.21     1974.45    105.52 o 
 -11   6   5       53.38       70.79     12.65 o 
 -10   6   5        0.65        8.16     12.47 o 
  -9   6   5      425.06      393.76     15.76 o 
  -8   6   5      583.36      544.52     16.97 o 
  -7   6   5        0.07        5.46      7.46 o 
  -6   6   5     2212.41     2306.88     55.99 o 
  -5   6   5      651.49      663.49     16.25 o 
  -4   6   5      571.09      467.54     23.47 o 
  -3   6   5      709.52      671.32     15.77 o 
  -2   6   5     6380.88     6804.46    145.06 o 
  -1   6   5      287.84      249.70      7.80 o 
   0   6   5     7292.99     7923.57    176.19 o 
   1   6   5        8.61       17.27      5.87 o 
   2   6   5    11479.31    11108.25    201.59 o 
   3   6   5     1714.66     1664.09     56.11 o 
   4   6   5      929.96      965.28     21.72 o 
   5   6   5       78.19       79.81     22.49 o 
   6   6   5     3103.48     2983.22     77.22 o 
   7   6   5       59.96       31.53     13.37 o 
   8   6   5      142.85      188.00     19.37 o 
   9   6   5       18.39        3.20     14.61 o 
  10   6   5      387.06      352.98     22.17 o 
  11   6   5       25.63       18.40     14.06 o 
  12   6   5        4.33       10.72     13.18 o 
  13   6   5      126.32      146.08     21.25 o 
 -17   7   5       23.36       10.01     17.60 o 
 -16   7   5      200.09      221.52     25.37 o 
 -15   7   5      160.25      164.67     20.19 o 
 -14   7   5        0.28       10.20     13.13 o 
 -13   7   5      672.88      744.59     26.81 o 
 -12   7   5      343.04      311.82     19.47 o 
 -11   7   5     1123.60     1072.99     34.87 o 
 -10   7   5      214.67      219.10     15.26 o 
  -9   7   5      454.78      476.12     36.96 o 
  -8   7   5      383.42      386.62     15.44 o 
  -7   7   5       28.90       81.07      9.45 o 
  -6   7   5      260.07      249.05     12.34 o 
  -5   7   5       14.58       23.39      6.95 o 
  -4   7   5      119.10      141.98     25.97 o 
  -3   7   5        0.42       10.69      9.12 o 
  -2   7   5      265.83      255.43     12.39 o 
  -1   7   5      269.64      221.37      7.74 o 
   0   7   5     2898.09     2870.68     44.83 o 
   1   7   5      531.54      568.05     11.01 o 
   2   7   5      476.33      540.51     41.04 o 
   3   7   5      678.01      810.65     22.44 o 
   4   7   5      583.82      633.06     18.41 o 
   5   7   5      935.16      990.13     28.09 o 
   6   7   5        0.33       12.88     10.14 o 
   7   7   5     1606.16     1539.92     33.89 o 
   8   7   5        2.23       17.19     11.10 o 
   9   7   5       84.51       65.67     14.63 o 
  10   7   5       30.36       14.77     16.43 o 
  11   7   5     1384.97     1409.57     37.99 o 
  12   7   5       21.43       53.07     31.43 o 
  13   7   5      139.19      143.29     20.69 o 
 -16   8   5       14.83      -12.74     16.86 o 
 -15   8   5      195.61      176.03     31.25 o 
 -14   8   5       27.12       18.41     31.73 o 
 -13   8   5       54.47       40.12     15.47 o 
 -12   8   5     1229.99     1197.26     33.04 o 
 -11   8   5      466.87      409.32     20.73 o 
 -10   8   5       48.82       70.27     13.30 o 
  -9   8   5     1998.90     2099.13     49.50 o 
  -8   8   5     3194.95     3080.79     77.56 o 
  -7   8   5      375.53      384.90     15.19 o 
  -6   8   5      443.92      475.69     15.82 o 
  -5   8   5     1891.88     1911.13     51.92 o 
  -4   8   5     4416.11     3989.63    132.08 o 
  -3   8   5       48.68       86.30      8.90 o 
  -2   8   5     7653.03     7898.21    171.80 o 
  -1   8   5     2640.80     2734.22     43.58 o 
   0   8   5      161.71      108.56      6.37 o 
   1   8   5       16.44       26.53      5.01 o 
   2   8   5     1192.13     1148.44     67.91 o 
   3   8   5       42.55       61.98      9.46 o 
   4   8   5      639.04      584.61     19.03 o 
   5   8   5       41.16       46.46     10.74 o 
   6   8   5     1077.85     1041.35     26.09 o 
   7   8   5      274.12      281.02     17.07 o 
   8   8   5      173.07      155.22     16.68 o 
   9   8   5      252.82      197.79     36.23 o 
  10   8   5      287.94      256.47     21.82 o 
  11   8   5       64.62       68.21     56.02 o 
  12   8   5      158.90      142.48     20.01 o 
  13   8   5       34.11       39.51     19.23 o 
 -16   9   5      133.21      151.60     23.20 o 
 -15   9   5      115.40      145.90     30.35 o 
 -14   9   5      354.91      354.45     23.87 o 
 -13   9   5      421.71      355.74     27.89 o 
 -12   9   5      603.80      656.39     26.04 o 
 -11   9   5      264.37      317.77     19.03 o 
 -10   9   5       11.96       22.62     23.75 o 
  -9   9   5      640.29      666.24     21.86 o 
  -8   9   5      205.21      221.80     14.08 o 
  -7   9   5     2456.15     2305.92     48.33 o 
  -6   9   5        4.70       14.31     18.29 o 
  -5   9   5     1383.98     1488.73     36.51 o 
  -4   9   5     1948.26     1900.71     87.73 o 
  -3   9   5     6805.82     6789.52    190.28 o 
  -2   9   5       26.86       41.05      9.30 o 
  -1   9   5     1922.97     2126.45     35.45 o 
   0   9   5       52.35       31.72      5.73 o 
   1   9   5     2037.04     2309.77     41.89 o 
   2   9   5        3.88        9.14      8.22 o 
   3   9   5        1.80        0.06      8.18 o 
   4   9   5      207.85      219.06     14.08 o 
   5   9   5     1689.76     1605.01     44.65 o 
   6   9   5      443.89      498.08     20.79 o 
   7   9   5     1691.81     1666.81     42.50 o 
   8   9   5      103.42      119.57     16.46 o 
   9   9   5       59.53       29.73     37.42 o 
  10   9   5        1.57      -14.01     14.01 o 
  11   9   5        0.44        6.54     28.01 o 
  12   9   5       10.37        9.07     15.97 o 
  13   9   5       15.61       11.07     20.92 o 
 -16  10   5      148.63      123.83     54.28 o 
 -15  10   5       11.92       33.67     17.08 o 
 -14  10   5     1092.75      998.04     37.88 o 
 -13  10   5      968.49      928.43     45.19 o 
 -12  10   5        5.06       19.02     14.37 o 
 -11  10   5       39.31       44.87     14.64 o 
 -10  10   5       52.23       63.70     14.09 o 
  -9  10   5      914.79      894.32     25.63 o 
  -8  10   5      170.86      197.90     28.91 o 
  -7  10   5       19.60       16.69     11.78 o 
  -6  10   5     1567.94     1585.84     36.14 o 
  -5  10   5      983.68      960.25     22.02 o 
  -4  10   5      119.58       77.02     11.88 o 
  -3  10   5      118.60      104.63      9.26 o 
  -2  10   5      356.29      298.89     54.11 o 
  -1  10   5       31.18        5.75      4.75 o 
   0  10   5      744.23      725.39     18.28 o 
   1  10   5     1258.34     1484.12     24.48 o 
   2  10   5      816.74      769.57     20.48 o 
   3  10   5       11.74        4.31     19.07 o 
   4  10   5     2744.86     2565.44     74.05 o 
   5  10   5       13.66       20.63     28.31 o 
   6  10   5     1217.61     1122.64     32.40 o 
   7  10   5       17.59       10.85     10.60 o 
   8  10   5      303.53      291.03     26.51 o 
   9  10   5       14.12       25.38     16.28 o 
  10  10   5      100.06       99.03     18.09 o 
  11  10   5      144.53      152.38     22.33 o 
  12  10   5        3.80       -5.07     13.73 o 
 -15  11   5      791.22      853.96     34.35 o 
 -14  11   5        0.37        7.22     17.03 o 
 -13  11   5      256.46      257.08     21.08 o 
 -12  11   5       18.37        2.26     17.90 o 
 -11  11   5      627.92      730.11     57.48 o 
 -10  11   5     1030.55     1037.93     73.82 o 
  -9  11   5      939.72      876.94     25.98 o 
  -8  11   5        7.41      -10.68     12.25 o 
  -7  11   5     2768.58     2779.73    100.67 o 
  -6  11   5      894.29      901.36     25.30 o 
  -5  11   5      624.13      638.26     19.98 o 
  -4  11   5      216.37      209.29     12.43 o 
  -3  11   5      471.08      403.92     15.80 o 
  -2  11   5      499.41      480.24     17.39 o 
  -1  11   5      538.71      460.55     11.57 o 
   0  11   5       95.08       63.86      7.04 o 
   1  11   5       41.48       56.00      6.76 o 
   2  11   5       58.20       53.38      8.85 o 
   3  11   5        0.16       -2.34      9.86 o 
   4  11   5       56.87       69.05     12.45 o 
   5  11   5      132.40      166.19     31.13 o 
   6  11   5      419.26      421.54     45.23 o 
   7  11   5     1014.16     1093.75     34.58 o 
   8  11   5        0.57       34.51     13.52 o 
   9  11   5      181.75      149.45     18.11 o 
  10  11   5      161.77      146.97     20.54 o 
  11  11   5      632.47      586.03     70.07 o 
  12  11   5        0.42      -15.84     15.84 o 
 -15  12   5       16.98       -0.88     16.05 o 
 -14  12   5        6.02        6.76     15.33 o 
 -13  12   5      728.41      701.33     29.82 o 
 -12  12   5      456.33      375.83     23.28 o 
 -11  12   5       77.51       52.96     15.59 o 
 -10  12   5      503.06      476.48     46.55 o 
  -9  12   5       85.75       91.41     14.19 o 
  -8  12   5      832.12      894.82     25.41 o 
  -7  12   5      439.12      472.28     19.85 o 
  -6  12   5        0.60        9.27     11.27 o 
  -5  12   5      529.51      479.87     19.22 o 
  -4  12   5      171.00      164.35     12.28 o 
  -3  12   5        0.35        4.29      9.26 o 
  -2  12   5      680.32      748.88     21.34 o 
  -1  12   5      794.02      819.87     16.48 o 
   0  12   5     1060.67     1073.44     18.24 o 
   1  12   5       45.82       46.86      7.08 o 
   2  12   5     1316.89     1400.84     31.58 o 
   3  12   5        8.87       10.12     12.02 o 
   4  12   5     1180.25     1166.66     28.51 o 
   5  12   5      238.10      193.74     16.03 o 
   6  12   5       24.21       12.59     13.09 o 
   7  12   5      331.94      333.09     21.56 o 
   8  12   5      817.38      693.85     29.84 o 
   9  12   5       13.42       14.73     16.72 o 
  10  12   5       42.74       36.05     16.91 o 
  11  12   5       75.18       79.17     23.76 o 
  12  12   5      458.00      453.40     42.47 o 
 -15  13   5      120.10      174.55     34.61 o 
 -14  13   5       88.16       81.77     20.33 o 
 -13  13   5      275.92      221.42     21.59 o 
 -12  13   5       16.13       -5.79     13.78 o 
 -11  13   5     2555.73     2711.51     65.91 o 
 -10  13   5        6.44        7.51     37.66 o 
  -9  13   5      123.75      145.86     17.26 o 
  -8  13   5      398.58      400.70     19.72 o 
  -7  13   5     3088.20     3163.06     77.10 o 
  -6  13   5     1104.49     1103.42     51.44 o 
  -5  13   5     2571.08     2547.36     90.43 o 
  -4  13   5      175.34      170.37     18.77 o 
  -3  13   5      350.59      310.50     18.78 o 
  -2  13   5       46.76       47.82     11.11 o 
  -1  13   5      534.18      564.22     15.94 o 
   0  13   5      435.20      385.17     12.85 o 
   1  13   5      204.90      239.35     10.94 o 
   2  13   5      166.97      212.49     15.49 o 
   3  13   5      375.86      367.64     22.44 o 
   4  13   5     1074.04     1171.35     36.07 o 
   5  13   5      841.55      911.02     27.20 o 
   6  13   5       30.41       18.68     12.29 o 
   7  13   5      190.55      167.55     21.71 o 
   8  13   5       34.11       76.66     15.17 o 
   9  13   5        0.81        1.27     27.35 o 
  10  13   5        4.16       42.29     17.86 o 
  11  13   5       16.21       -1.43     16.91 o 
 -14  14   5       81.80       93.31     31.67 o 
 -13  14   5      416.39      374.10     28.16 o 
 -12  14   5      410.17      385.39     24.09 o 
 -11  14   5       43.46       45.70     14.45 o 
 -10  14   5      360.07      355.72     28.67 o 
  -9  14   5     2129.36     2195.61     57.61 o 
  -8  14   5        5.86       23.87     11.52 o 
  -7  14   5       20.06        7.52     11.25 o 
  -6  14   5      921.57      911.22     26.60 o 
  -5  14   5     1594.45     1534.08     39.44 o 
  -4  14   5     2475.33     2655.17     80.09 o 
  -3  14   5      197.02      182.65     14.65 o 
  -2  14   5      602.87      623.01     24.60 o 
  -1  14   5      157.96      160.03     10.88 o 
   0  14   5     1692.32     1730.00     31.33 o 
   1  14   5       16.53       11.44      7.48 o 
   2  14   5      287.62      228.24     16.28 o 
   3  14   5       17.20       18.62     16.49 o 
   4  14   5        6.22        9.57     10.78 o 
   5  14   5      191.69      223.79     44.03 o 
   6  14   5      617.27      664.81     27.75 o 
   7  14   5       26.98       40.29     22.43 o 
   8  14   5      131.29      147.85     19.19 o 
   9  14   5        0.04        1.49     17.85 o 
  10  14   5        0.34        0.68     19.90 o 
  11  14   5        5.64       -7.03     16.54 o 
 -14  15   5       66.50       58.78     20.18 o 
 -13  15   5      186.49      207.53     23.02 o 
 -12  15   5        3.35      -11.55     15.38 o 
 -11  15   5      429.12      508.99     58.31 o 
 -10  15   5        4.30       12.44     17.26 o 
  -9  15   5       40.93       30.32     13.14 o 
  -8  15   5      577.09      620.75     40.80 o 
  -7  15   5      852.28      876.28     37.44 o 
  -6  15   5      300.46      311.56     18.24 o 
  -5  15   5      182.13      192.42     24.83 o 
  -4  15   5     1408.29     1372.68     35.02 o 
  -3  15   5     2987.55     3005.75     75.36 o 
  -2  15   5      148.78      139.13     15.23 o 
  -1  15   5     1071.76     1068.41     21.80 o 
   0  15   5      121.77      137.30     10.67 o 
   1  15   5      940.88      962.89     22.17 o 
   2  15   5        0.16        1.78     10.31 o 
   3  15   5      354.01      400.91     31.25 o 
   4  15   5      108.94      137.39     30.41 o 
   5  15   5       47.16       41.89     14.24 o 
   6  15   5       16.50       24.97     15.25 o 
   7  15   5      137.70      135.69     22.79 o 
   8  15   5       78.96       51.20     16.14 o 
   9  15   5       15.24       22.55     12.87 o 
  10  15   5       21.53       20.59     18.19 o 
 -13  16   5      217.28      213.38     22.85 o 
 -12  16   5       27.28       14.69     17.85 o 
 -11  16   5       18.12       25.89     22.21 o 
 -10  16   5      712.92      698.98     30.42 o 
  -9  16   5      590.11      590.97     41.28 o 
  -8  16   5       22.13       23.07     12.80 o 
  -7  16   5       43.02       51.23     16.71 o 
  -6  16   5      876.27      864.27     28.16 o 
  -5  16   5     2258.62     2176.22     60.11 o 
  -4  16   5      576.75      575.86     30.00 o 
  -3  16   5      897.33      846.87     26.90 o 
  -2  16   5      659.50      609.27     26.79 o 
  -1  16   5        3.70       28.70      7.86 o 
   0  16   5      928.52      873.35     25.47 o 
   1  16   5      287.93      244.71     12.50 o 
   2  16   5        6.39        7.51     16.61 o 
   3  16   5      634.35      593.47     25.02 o 
   4  16   5      870.62      865.26     28.98 o 
   5  16   5      261.74      289.39     20.56 o 
   6  16   5      337.88      362.86     23.28 o 
   7  16   5      241.53      250.81     22.17 o 
   8  16   5      315.44      272.66     23.29 o 
   9  16   5       26.84        9.09     19.49 o 
 -12  17   5       63.51       64.45     28.31 o 
 -11  17   5      143.14      132.26     23.99 o 
 -10  17   5      837.30      842.47     40.14 o 
  -9  17   5      434.55      440.44     29.63 o 
  -8  17   5       94.03      117.72     18.03 o 
  -7  17   5       38.93       67.94     15.70 o 
  -6  17   5      327.96      351.78     23.04 o 
  -5  17   5      193.59      202.93     21.31 o 
  -4  17   5      381.88      408.04     22.63 o 
  -3  17   5       43.39       73.71     14.04 o 
  -2  17   5      861.97      842.52     46.02 o 
  -1  17   5      676.66      719.06     18.74 o 
   0  17   5      345.71      355.72     14.92 o 
   1  17   5      201.18      207.88     13.01 o 
   2  17   5      144.77      169.66     16.86 o 
   3  17   5      569.70      599.33     26.50 o 
   4  17   5        5.00        1.71     15.49 o 
   5  17   5      416.37      352.33     37.91 o 
   6  17   5       34.59       38.67     15.52 o 
   7  17   5      153.11      157.74     42.52 o 
   8  17   5       26.10       11.97     30.41 o 
   9  17   5       58.87       48.94     17.34 o 
 -11  18   5      171.52      154.75     22.47 o 
 -10  18   5       81.84       92.27     26.93 o 
  -9  18   5       40.09       40.44     16.01 o 
  -8  18   5      318.91      259.28     20.19 o 
  -7  18   5       13.00       20.46     28.19 o 
  -6  18   5     1530.85     1526.68     39.57 o 
  -5  18   5        5.69       10.59     13.17 o 
  -4  18   5     1981.77     1929.54     49.54 o 
  -3  18   5       53.80       76.28     13.98 o 
  -2  18   5       12.83       27.08     31.43 o 
  -1  18   5       91.92       85.72     10.90 o 
   0  18   5      311.34      304.70     14.78 o 
   1  18   5        6.21       19.57      8.45 o 
   2  18   5      666.81      685.89     27.19 o 
   3  18   5      339.45      282.99     23.81 o 
   4  18   5      255.62      228.63     19.55 o 
   5  18   5      113.62       87.42     18.47 o 
   6  18   5       17.13       21.10     15.83 o 
   7  18   5      291.07      250.06     22.73 o 
   8  18   5       39.86       20.13     18.15 o 
 -10  19   5      339.84      356.29     28.05 o 
  -9  19   5       14.61       18.74     15.01 o 
  -8  19   5       50.00       77.08     18.29 o 
  -7  19   5        0.22       -1.77     15.30 o 
  -6  19   5      877.35      890.05     33.42 o 
  -5  19   5        0.11       20.29     26.75 o 
  -4  19   5        6.39        8.46     12.42 o 
  -3  19   5       25.98       36.37     13.86 o 
  -2  19   5      230.09      268.49     27.29 o 
  -1  19   5        2.54      -10.01     10.03 o 
   0  19   5        0.00       -5.93      9.47 o 
   1  19   5       12.81       11.80     11.64 o 
   2  19   5      246.20      255.63     21.82 o 
   3  19   5        9.08      -11.95     20.29 o 
   4  19   5       11.67       -9.81     27.47 o 
   5  19   5       86.60      148.83     20.16 o 
   6  19   5        1.59       -2.36     21.47 o 
   7  19   5       17.56       34.74     15.90 o 
  -9  20   5       75.73       78.21     19.36 o 
  -8  20   5      181.04      176.74     21.54 o 
  -7  20   5       78.08      101.85     19.79 o 
  -6  20   5       33.50       53.14     15.96 o 
  -5  20   5        0.03        7.84     19.24 o 
  -4  20   5       58.08       59.96     23.69 o 
  -3  20   5       26.74       29.71     19.23 o 
  -2  20   5        2.14        6.52     14.34 o 
  -1  20   5       57.70       47.36     11.51 o 
   0  20   5       32.65       41.98     11.38 o 
   1  20   5        0.24       20.46     10.04 o 
   2  20   5       54.76       54.07     16.41 o 
   3  20   5       52.23       62.25     17.39 o 
   4  20   5       26.22        8.72     23.33 o 
   5  20   5       40.36       56.75     17.89 o 
   6  20   5       64.83      102.17     21.60 o 
  -8  21   5        1.36       11.37     14.78 o 
  -7  21   5        4.83       -8.44     14.24 o 
  -6  21   5      605.30      694.86     30.69 o 
  -5  21   5      109.34      124.47     20.37 o 
  -4  21   5        0.16        7.90     17.70 o 
  -3  21   5      112.20      117.27     22.09 o 
  -2  21   5      277.61      249.67     22.38 o 
  -1  21   5       14.98       14.87     10.93 o 
   0  21   5      186.72      176.24     14.76 o 
   1  21   5      108.39       99.61     13.48 o 
   2  21   5       21.50       15.01     17.18 o 
   3  21   5       49.36       30.73     23.31 o 
   4  21   5       41.05       23.79     33.47 o 
  -6  22   5       98.69       93.39     19.01 o 
  -5  22   5       65.42       72.31     17.68 o 
  -4  22   5      224.22      186.34     44.81 o 
  -3  22   5       13.31        5.66     20.63 o 
  -2  22   5        1.62      -10.04     16.02 o 
  -1  22   5      145.65      116.36     18.27 o 
   0  22   5       62.05       67.78     21.40 o 
   1  22   5       24.63       34.66     12.37 o 
   2  22   5       73.52       56.38     19.01 o 
 -18   0   6       22.34       37.33     19.30 o 
 -17   0   6        8.20       -6.67     16.94 o 
 -16   0   6       91.58       92.52     16.53 o 
 -15   0   6      142.24      196.23     18.48 o 
 -14   0   6     3210.27     3277.53     79.54 o 
 -13   0   6      760.16      763.83     26.09 o 
 -12   0   6     1155.31     1092.25     27.74 o 
 -11   0   6       43.27       41.29     10.33 o 
 -10   0   6    10067.84     9287.45    219.68 o 
  -9   0   6       43.92       25.33      7.58 o 
  -8   0   6     2900.97     2744.10     66.42 o 
  -7   0   6      374.09      370.11     14.85 o 
  -6   0   6    50427.49    51550.81    473.18 o 
  -5   0   6      525.45      477.81     12.86 o 
  -4   0   6    10931.80    11256.44    169.13 o 
  -3   0   6     1775.18     1885.14     40.48 o 
  -2   0   6    16471.68    16322.83    195.15 o 
  -1   0   6        8.10       27.16      3.57 o 
   0   0   6     9522.44     9311.42    109.89 o 
   1   0   6     2426.49     2297.23     39.34 o 
   2   0   6     2962.06     3130.07     69.20 o 
   3   0   6       41.65        2.19      9.00 o 
   4   0   6      229.32      255.55     12.38 o 
   5   0   6       12.93       17.72      8.88 o 
   6   0   6      270.51      350.20     15.77 o 
   7   0   6     2197.08     2237.37     55.09 o 
   8   0   6        4.60        8.25     16.01 o 
   9   0   6      134.20      163.20     15.73 o 
  10   0   6     2121.94     1992.07     96.08 o 
  11   0   6      201.35      203.99     41.15 o 
  12   0   6        8.50       24.53     23.81 o 
  13   0   6      118.66       65.13     21.77 o 
 -18   1   6        3.69       21.40     14.82 o 
 -17   1   6        1.31       -4.30     17.16 o 
 -16   1   6        4.93       -0.25     13.45 o 
 -15   1   6      146.57      142.15     14.84 o 
 -14   1   6      114.82      107.34     13.44 o 
 -13   1   6       31.38       21.47     10.98 o 
 -12   1   6       39.21       51.91     10.82 o 
 -11   1   6       69.58       66.22     10.02 o 
 -10   1   6      156.18      181.29     10.81 o 
  -9   1   6      294.54      336.02     11.70 o 
  -8   1   6     1054.43     1067.33     22.62 o 
  -7   1   6     8825.12     9016.70    172.62 o 
  -6   1   6     6132.50     6624.38    173.00 o 
  -5   1   6       74.40       66.92      5.58 o 
  -4   1   6     3603.45     3567.31     83.11 o 
  -3   1   6     5581.71     5588.13     98.60 o 
  -2   1   6      215.28      216.52      6.79 o 
  -1   1   6      899.83      895.66     12.09 o 
   0   1   6      694.96      687.99     10.54 o 
   1   1   6     1299.43     1199.65     15.59 o 
   2   1   6     2559.60     2668.17     49.73 o 
   3   1   6     1540.55     1763.45     37.37 o 
   4   1   6      128.07      140.99     10.56 o 
   5   1   6       43.38       45.64      7.78 o 
   6   1   6      147.36      138.36     10.76 o 
   7   1   6      406.70      444.94     21.84 o 
   8   1   6       28.55       41.53      9.21 o 
   9   1   6        3.24       10.62     11.49 o 
  10   1   6      217.86      217.02     15.30 o 
  11   1   6        0.18       -0.80     11.29 o 
  12   1   6        0.86        2.82     13.06 o 
  13   1   6      103.87       88.44     16.73 o 
 -18   2   6      200.90      224.65     22.64 o 
 -17   2   6      326.17      317.11     25.71 o 
 -16   2   6       16.59        3.93     12.85 o 
 -15   2   6       74.50       95.94     16.79 o 
 -14   2   6     1972.81     1980.38     46.98 o 
 -13   2   6       23.91       26.77     13.10 o 
 -12   2   6      151.22      156.12     16.97 o 
 -11   2   6      526.36      566.83     23.76 o 
 -10   2   6    12111.94    11931.01    257.46 o 
  -9   2   6      813.61      772.17     23.11 o 
  -8   2   6      422.28      493.53     15.91 o 
  -7   2   6       69.61      107.56     12.72 o 
  -6   2   6        8.05       37.86      7.08 o 
  -5   2   6     3615.76     3546.17    112.04 o 
  -4   2   6       47.00       64.61     13.08 o 
  -3   2   6     1226.97     1220.63     42.84 o 
  -2   2   6       85.89      120.56      7.62 o 
  -1   2   6      466.94      361.86      7.66 o 
   0   2   6      106.03      133.71      5.39 o 
   1   2   6     1293.97     1250.66     20.34 o 
   2   2   6     1542.00     1607.79     35.19 o 
   3   2   6      318.02      238.92     12.31 o 
   4   2   6       68.10       43.87      8.72 o 
   5   2   6       55.59       60.91     10.07 o 
   6   2   6     3557.65     3479.19    111.40 o 
   7   2   6     1602.75     1703.37     32.09 o 
   8   2   6     1065.02     1048.12     27.56 o 
   9   2   6       51.46       45.61     15.28 o 
  10   2   6     1039.42     1004.64     35.81 o 
  11   2   6       33.95       45.60     13.99 o 
  12   2   6       69.40      131.51     37.13 o 
  13   2   6      101.01       77.57     55.96 o 
 -17   3   6        0.18        1.05     15.77 o 
 -16   3   6      209.90      198.02     20.43 o 
 -15   3   6       45.42       70.75     16.91 o 
 -14   3   6      138.26      134.94     18.89 o 
 -13   3   6      836.77      811.53     27.53 o 
 -12   3   6     3061.01     2904.63     69.45 o 
 -11   3   6       12.08        1.37     10.40 o 
 -10   3   6        0.40        7.20     13.07 o 
  -9   3   6     3253.32     3322.90     78.27 o 
  -8   3   6      317.43      268.42     12.19 o 
  -7   3   6     9361.63     9516.74    188.61 o 
  -6   3   6       78.63      109.45      8.39 o 
  -5   3   6      292.08      281.43     21.60 o 
  -4   3   6      508.67      487.32     28.63 o 
  -3   3   6       30.65       60.95     14.03 o 
  -2   3   6     3928.53     4076.56    266.23 o 
  -1   3   6     3410.91     3269.88     67.79 o 
   0   3   6      396.23      415.27      8.24 o 
   1   3   6     8335.30     8512.12    134.88 o 
   2   3   6     3477.43     3492.23    110.98 o 
   3   3   6     1155.60     1144.22     30.35 o 
   4   3   6      671.36      751.80     22.60 o 
   5   3   6       85.07       74.07     10.44 o 
   6   3   6      390.00      440.64     21.41 o 
   7   3   6     2523.77     2559.64     60.66 o 
   8   3   6      156.40      154.98     22.85 o 
   9   3   6      328.99      373.68     24.83 o 
  10   3   6       94.08      139.63     37.13 o 
  11   3   6        7.87        1.90     15.09 o 
  12   3   6       52.17       67.47     21.77 o 
  13   3   6       36.83       58.67     34.79 o 
 -17   4   6        4.83       10.73     18.45 o 
 -16   4   6      155.41      155.86     47.92 o 
 -15   4   6        2.67       -6.16     17.17 o 
 -14   4   6      430.24      419.22     30.83 o 
 -13   4   6      661.00      699.09     26.63 o 
 -12   4   6     2314.59     2274.86    133.30 o 
 -11   4   6       34.46       53.16     15.29 o 
 -10   4   6     5417.24     5157.39    120.29 o 
  -9   4   6     2002.56     1871.29     46.79 o 
  -8   4   6      449.30      382.77     14.20 o 
  -7   4   6      639.21      799.62     32.95 o 
  -6   4   6     5545.55     5645.95    145.44 o 
  -5   4   6      124.84      185.93     15.78 o 
  -4   4   6     1920.89     1912.76     43.40 o 
  -3   4   6        4.21       -5.11      5.11 o 
  -2   4   6    14216.08    14476.08    204.91 o 
  -1   4   6     1494.66     1362.52     24.86 o 
   0   4   6     4086.41     4098.35    104.80 o 
   1   4   6      735.27      813.28     13.15 o 
   2   4   6     1036.65     1005.02     24.16 o 
   3   4   6     1819.50     1791.36     43.71 o 
   4   4   6       20.27       34.74      9.56 o 
   5   4   6      136.68      131.69     11.58 o 
   6   4   6      762.73      753.45     21.67 o 
   7   4   6      335.79      385.40     18.96 o 
   8   4   6      262.00      238.86     17.33 o 
   9   4   6        7.74       -2.80     10.65 o 
  10   4   6       26.21       50.34     15.16 o 
  11   4   6      249.15      274.01     23.57 o 
  12   4   6        3.13       47.32     15.08 o 
  13   4   6       24.08      -14.11     17.57 o 
 -17   5   6      417.81      408.63     26.08 o 
 -16   5   6       66.06       61.65     16.93 o 
 -15   5   6     1220.65     1240.75     44.95 o 
 -14   5   6       12.06        6.98     13.64 o 
 -13   5   6      401.03      370.89     20.88 o 
 -12   5   6       26.08       24.03     14.85 o 
 -11   5   6     3497.82     3399.93     76.42 o 
 -10   5   6      456.03      483.09     25.20 o 
  -9   5   6      378.39      349.73     27.96 o 
  -8   5   6        9.68       22.94      7.71 o 
  -7   5   6     2073.07     1833.87    102.11 o 
  -6   5   6      190.43      207.35     10.64 o 
  -5   5   6     7775.02     8560.36    223.69 o 
  -4   5   6     3735.56     3804.45    114.57 o 
  -3   5   6    14536.78    15031.30    217.57 o 
  -2   5   6      528.23      551.29     21.49 o 
  -1   5   6     9284.55     9716.93    122.35 o 
   0   5   6     4253.72     4113.45     92.70 o 
   1   5   6     9047.58     8806.79    124.17 o 
   2   5   6      669.06      694.57     21.41 o 
   3   5   6     3590.94     3708.18     86.67 o 
   4   5   6     1403.76     1413.03     35.49 o 
   5   5   6     5210.95     5269.36    172.73 o 
   6   5   6     2588.73     2643.95     64.80 o 
   7   5   6      124.22      104.59     18.23 o 
   8   5   6       82.54       90.49     12.69 o 
   9   5   6       88.27       73.56     13.17 o 
  10   5   6      527.85      557.59     32.28 o 
  11   5   6       15.88        8.38     18.63 o 
  12   5   6       18.21       20.39     17.39 o 
  13   5   6      251.41      237.26     23.00 o 
 -17   6   6       34.89       29.45     36.28 o 
 -16   6   6      296.55      284.43     23.86 o 
 -15   6   6      682.51      667.86     49.98 o 
 -14   6   6      571.74      572.87     36.66 o 
 -13   6   6        9.91       22.10     14.68 o 
 -12   6   6     1199.73     1161.62    110.20 o 
 -11   6   6      422.67      422.18     21.72 o 
 -10   6   6       77.71       86.41     12.25 o 
  -9   6   6      569.30      555.56     19.22 o 
  -8   6   6       28.24        9.75      8.35 o 
  -7   6   6        0.03        1.30      7.28 o 
  -6   6   6     5033.46     5021.69    151.33 o 
  -5   6   6     6450.31     6647.95    160.27 o 
  -4   6   6      107.49      101.90      8.47 o 
  -3   6   6     1575.38     1841.17     62.43 o 
  -2   6   6      125.80       74.40     12.54 o 
  -1   6   6      554.56      517.03     10.39 o 
   0   6   6    15367.22    15488.01    163.67 o 
   1   6   6      910.18      939.41     16.38 o 
   2   6   6     2979.58     3186.26     76.13 o 
   3   6   6        1.67       -7.45      7.64 o 
   4   6   6     4246.44     4242.43     98.67 o 
   5   6   6        0.23      -11.69     11.69 o 
   6   6   6     1681.22     1651.10     51.97 o 
   7   6   6      348.37      320.50     18.28 o 
   8   6   6       14.05        7.74     11.18 o 
   9   6   6        2.45       17.39     11.79 o 
  10   6   6      454.87      423.71     25.30 o 
  11   6   6        2.07      -20.69     20.69 o 
  12   6   6      467.36      441.20     25.98 o 
  13   6   6       43.48       67.43     21.24 o 
 -17   7   6       26.32       38.22     19.75 o 
 -16   7   6      225.66      243.25     39.95 o 
 -15   7   6      219.53      177.37     21.35 o 
 -14   7   6      340.16      343.14     29.57 o 
 -13   7   6     2215.32     2051.02     44.17 o 
 -12   7   6       31.32       66.48     14.65 o 
 -11   7   6     2286.16     2159.98     55.38 o 
 -10   7   6      224.08      246.34     16.16 o 
  -9   7   6      981.23      998.85     27.51 o 
  -8   7   6      451.88      425.31     16.24 o 
  -7   7   6     4460.43     4616.41    219.08 o 
  -6   7   6       97.36       89.77      8.46 o 
  -5   7   6     2373.61     2231.15     55.28 o 
  -4   7   6       83.13      104.00     12.42 o 
  -3   7   6     3480.83     4140.88     87.06 o 
  -2   7   6       33.01       14.00      8.99 o 
  -1   7   6     2628.34     2944.01     46.89 o 
   0   7   6       89.87       80.75      5.88 o 
   1   7   6     3726.45     3794.93     66.74 o 
   2   7   6     1985.24     1949.59     49.27 o 
   3   7   6      647.23      678.39     26.58 o 
   4   7   6      287.85      287.11     14.40 o 
   5   7   6     1171.20     1219.26     43.70 o 
   6   7   6      320.18      286.32     16.29 o 
   7   7   6     5110.84     5073.50    117.42 o 
   8   7   6      258.79      292.48     18.43 o 
   9   7   6     1006.71      898.85     28.90 o 
  10   7   6      172.59      179.63     48.82 o 
  11   7   6      461.06      407.02     26.42 o 
  12   7   6       24.02      -11.75     16.84 o 
  13   7   6      224.79      193.26     24.17 o 
 -17   8   6      144.42      174.22     40.01 o 
 -16   8   6      748.49      758.18     68.52 o 
 -15   8   6        0.13       13.71     16.23 o 
 -14   8   6       36.97       29.80     27.23 o 
 -13   8   6      668.37      640.53     28.35 o 
 -12   8   6      120.03      126.97     15.44 o 
 -11   8   6      446.72      469.57     20.32 o 
 -10   8   6      790.64      765.56     24.52 o 
  -9   8   6     2554.41     2476.49     67.38 o 
  -8   8   6      227.37      220.20     14.76 o 
  -7   8   6        5.80        7.58      8.91 o 
  -6   8   6     1787.35     1833.15     45.91 o 
  -5   8   6     2634.38     2554.22     65.39 o 
  -4   8   6     1094.06     1083.49     30.10 o 
  -3   8   6      364.72      406.22     13.73 o 
  -2   8   6     1865.42     1942.71     45.61 o 
  -1   8   6      665.19      660.87     12.28 o 
   0   8   6     5506.57     5481.47    107.11 o 
   1   8   6        1.12        2.26      5.47 o 
   2   8   6     4750.57     4633.00    100.99 o 
   3   8   6       88.57      109.32     11.19 o 
   4   8   6      154.65      164.17     13.43 o 
   5   8   6      270.76      269.21     16.71 o 
   6   8   6     1374.32     1503.98     35.19 o 
   7   8   6      193.44      176.99     15.56 o 
   8   8   6      727.09      693.18     33.48 o 
   9   8   6      186.18      157.82     16.77 o 
  10   8   6       57.51       52.81     16.24 o 
  11   8   6       42.12       22.93     18.91 o 
  12   8   6        0.14       12.29     13.97 o 
 -16   9   6      101.48      139.04     19.77 o 
 -15   9   6      194.92      177.69     37.97 o 
 -14   9   6       45.00       23.73     17.90 o 
 -13   9   6       47.32       84.13     37.66 o 
 -12   9   6       15.16       45.59     13.25 o 
 -11   9   6      589.94      568.30     24.67 o 
 -10   9   6      372.26      396.12     19.04 o 
  -9   9   6        3.52        5.54     22.97 o 
  -8   9   6       34.19       41.99     15.23 o 
  -7   9   6      733.80      777.91     21.39 o 
  -6   9   6     1005.06     1054.45     27.97 o 
  -5   9   6        0.12        6.64      7.58 o 
  -4   9   6       15.06       10.95      8.56 o 
  -3   9   6     1291.80     1400.85     37.11 o 
  -2   9   6      212.62      178.18     15.24 o 
  -1   9   6      574.52      683.96     13.42 o 
   0   9   6        1.15       11.46      5.72 o 
   1   9   6        8.71       31.10      6.18 o 
   2   9   6      294.74      302.96     14.09 o 
   3   9   6      805.79      832.10     60.73 o 
   4   9   6      143.24      111.41     14.58 o 
   5   9   6       66.68      106.52     12.93 o 
   6   9   6     1154.71     1289.71     68.31 o 
   7   9   6     2471.73     2583.10    103.38 o 
   8   9   6        1.71       17.52     19.31 o 
   9   9   6        4.38        2.24     14.52 o 
  10   9   6      443.14      491.82     27.11 o 
  11   9   6       37.30       21.59     25.91 o 
  12   9   6        1.13        4.88     18.41 o 
 -16  10   6        5.44        3.03     23.98 o 
 -15  10   6       52.49       34.46     15.52 o 
 -14  10   6      551.96      560.62     27.49 o 
 -13  10   6      113.69      107.40     28.19 o 
 -12  10   6      498.14      507.56     23.80 o 
 -11  10   6       69.98       45.51     14.42 o 
 -10  10   6      176.83      206.37     16.03 o 
  -9  10   6       40.74       50.69     18.77 o 
  -8  10   6     1290.24     1351.08    114.00 o 
  -7  10   6      537.59      493.06     25.08 o 
  -6  10   6       66.64       79.05     10.47 o 
  -5  10   6      271.07      229.17     13.36 o 
  -4  10   6     2887.90     3161.60     78.74 o 
  -3  10   6      614.84      640.95     20.78 o 
  -2  10   6      444.81      410.43     17.76 o 
  -1  10   6      581.13      609.43     13.26 o 
   0  10   6     1381.14     1447.14     21.60 o 
   1  10   6       78.61       76.48      7.65 o 
   2  10   6      106.06      127.54     13.68 o 
   3  10   6        3.59        9.54      9.27 o 
   4  10   6     1008.32     1069.18     26.84 o 
   5  10   6      108.74      128.24     14.86 o 
   6  10   6       28.22       32.08     11.89 o 
   7  10   6      242.59      247.51     18.64 o 
   8  10   6       23.20       16.18     13.09 o 
   9  10   6      167.02      170.07     18.44 o 
  10  10   6       11.69       18.26     13.85 o 
  11  10   6      106.58      112.08     20.03 o 
  12  10   6       24.75       38.30     16.48 o 
 -16  11   6      163.56      113.23     24.14 o 
 -15  11   6      181.35      254.26     24.12 o 
 -14  11   6       95.83      154.23     20.05 o 
 -13  11   6       59.88      151.01     21.29 o 
 -12  11   6      109.38       86.00     15.81 o 
 -11  11   6      206.53      229.49     17.76 o 
 -10  11   6      170.33      166.75     16.66 o 
  -9  11   6     3543.23     3642.93     87.90 o 
  -8  11   6      395.74      361.06     34.91 o 
  -7  11   6      418.76      528.25     21.88 o 
  -6  11   6      197.38      225.45     15.31 o 
  -5  11   6     2689.37     2595.41    105.91 o 
  -4  11   6       95.64       87.71     10.59 o 
  -3  11   6       30.78        8.86      8.09 o 
  -2  11   6      130.28      120.53     23.51 o 
  -1  11   6      119.93      174.28      8.61 o 
   0  11   6      117.36      113.66     12.83 o 
   1  11   6      861.78      822.71     16.50 o 
   2  11   6       69.32       71.87     11.32 o 
   3  11   6       43.19       48.89     11.70 o 
   4  11   6       85.24       89.32     17.15 o 
   5  11   6     1441.47     1445.74     38.58 o 
   6  11   6      599.46      656.14     24.26 o 
   7  11   6     1404.01     1418.04     35.69 o 
   8  11   6       74.48       77.02     16.35 o 
   9  11   6      228.66      183.97     34.49 o 
  10  11   6       24.88       16.33     17.98 o 
  11  11   6      238.58      278.10     46.37 o 
 -15  12   6      164.05      138.99     25.55 o 
 -14  12   6      192.38      168.01     20.93 o 
 -13  12   6      458.65      454.38     30.71 o 
 -12  12   6      198.76      178.18     28.37 o 
 -11  12   6      459.71      454.22     22.53 o 
 -10  12   6      159.32      169.32     16.71 o 
  -9  12   6     1452.74     1408.88     37.66 o 
  -8  12   6      334.58      265.38     16.63 o 
  -7  12   6      180.00      185.40     14.70 o 
  -6  12   6     1403.74     1413.65     41.96 o 
  -5  12   6      137.81      137.20     12.93 o 
  -4  12   6      345.02      309.76     15.37 o 
  -3  12   6        0.01        6.71      8.86 o 
  -2  12   6        3.26       -8.30     10.16 o 
  -1  12   6       45.28       56.18      6.79 o 
   0  12   6     4107.58     4148.18     74.53 o 
   1  12   6       74.77       83.07      8.73 o 
   2  12   6      595.12      677.82     22.61 o 
   3  12   6      846.67      822.55     25.08 o 
   4  12   6     1714.03     1665.93     37.16 o 
   5  12   6       47.93       46.68     16.37 o 
   6  12   6      425.59      464.20     24.40 o 
   7  12   6       55.29       39.83     15.91 o 
   8  12   6       56.91       95.37     16.19 o 
   9  12   6       94.20      126.14     17.22 o 
  10  12   6      496.89      522.12     28.27 o 
  11  12   6        8.89       13.87     17.36 o 
 -15  13   6        5.75       -4.76     15.59 o 
 -14  13   6        3.66      -15.68     15.68 o 
 -13  13   6       29.62       27.87     15.81 o 
 -12  13   6        0.19        2.87     13.47 o 
 -11  13   6      125.43      121.06     22.43 o 
 -10  13   6       25.41       33.52     13.40 o 
  -9  13   6       23.29        7.17     14.32 o 
  -8  13   6      939.97      861.18     25.92 o 
  -7  13   6     1885.41     1855.76     57.05 o 
  -6  13   6       70.63       58.76     13.49 o 
  -5  13   6     1850.95     1917.24     49.71 o 
  -4  13   6      400.32      396.09     17.97 o 
  -3  13   6      275.10      270.96     16.23 o 
  -2  13   6      409.73      399.04     19.02 o 
  -1  13   6      219.25      208.58     10.52 o 
   0  13   6      670.53      737.09     18.09 o 
   1  13   6      244.38      227.40     10.88 o 
   2  13   6      595.26      639.37     53.88 o 
   3  13   6     1864.53     1826.86     43.79 o 
   4  13   6       12.74       25.25     13.29 o 
   5  13   6      340.10      288.05     18.96 o 
   6  13   6      185.40      202.68     35.45 o 
   7  13   6        9.53       13.88     16.56 o 
   8  13   6      188.23      166.04     17.93 o 
   9  13   6       16.44       35.78     17.39 o 
  10  13   6       86.96      126.13     20.49 o 
  11  13   6       15.24       23.91     27.95 o 
 -14  14   6      105.91       42.90     18.78 o 
 -13  14   6      172.76      200.20     21.53 o 
 -12  14   6       51.14       30.71     15.59 o 
 -11  14   6      213.04      158.15     23.51 o 
 -10  14   6     1175.60     1133.04     33.65 o 
  -9  14   6       58.90       50.75     13.91 o 
  -8  14   6      270.14      244.52     16.80 o 
  -7  14   6      156.53      160.33     17.21 o 
  -6  14   6        2.53      -11.55     14.59 o 
  -5  14   6        0.27        2.80     10.44 o 
  -4  14   6     1649.21     1647.23     40.33 o 
  -3  14   6       10.28       18.83     11.41 o 
  -2  14   6      216.15      258.55     16.64 o 
  -1  14   6      809.91      813.67     17.69 o 
   0  14   6      165.83      130.30     10.06 o 
   1  14   6      103.42       93.64      9.27 o 
   2  14   6        1.68        2.19     18.41 o 
   3  14   6      422.56      401.82     22.48 o 
   4  14   6      144.08      160.02     17.59 o 
   5  14   6      893.01      911.73     43.38 o 
   6  14   6      502.81      600.47     29.52 o 
   7  14   6      469.07      436.40     23.95 o 
   8  14   6       28.18       51.69     16.41 o 
   9  14   6       20.39       25.84     15.09 o 
  10  14   6       85.93      113.64     21.40 o 
 -14  15   6      129.31      175.83     39.11 o 
 -13  15   6        0.18       -6.39     19.49 o 
 -12  15   6       33.35       23.34     30.47 o 
 -11  15   6       45.82       41.00     16.67 o 
 -10  15   6      581.62      580.82     57.53 o 
  -9  15   6        5.25       -8.91     12.44 o 
  -8  15   6      185.96      171.94     25.31 o 
  -7  15   6        6.99       24.32     13.39 o 
  -6  15   6      528.77      534.81     54.23 o 
  -5  15   6      271.26      226.64     18.30 o 
  -4  15   6      671.02      650.23     29.40 o 
  -3  15   6      207.49      162.56     33.41 o 
  -2  15   6      247.12      242.26     25.13 o 
  -1  15   6     1140.68     1096.85     21.15 o 
   0  15   6       41.37       68.23      8.55 o 
   1  15   6       41.00       41.91      9.03 o 
   2  15   6     1537.03     1592.99     37.09 o 
   3  15   6      250.03      305.68     19.93 o 
   4  15   6      578.97      577.07     24.94 o 
   5  15   6       69.41       82.59     15.99 o 
   6  15   6      128.38      120.52     18.50 o 
   7  15   6        9.28        2.82     14.09 o 
   8  15   6       51.20       42.54     16.45 o 
   9  15   6       18.67        6.05     25.07 o 
 -13  16   6      204.49      219.67     24.33 o 
 -12  16   6        0.03       12.07     18.97 o 
 -11  16   6       10.94       19.19     17.27 o 
 -10  16   6       88.78       76.00     18.80 o 
  -9  16   6       13.06       25.49     13.36 o 
  -8  16   6       15.02       12.34     12.79 o 
  -7  16   6        0.73        1.12     12.27 o 
  -6  16   6       48.61       25.31     12.06 o 
  -5  16   6        8.01       19.05     15.72 o 
  -4  16   6        8.22        7.15     12.70 o 
  -3  16   6      253.50      284.94     21.53 o 
  -2  16   6      157.49      141.46     22.49 o 
  -1  16   6      738.38      701.96     17.99 o 
   0  16   6      566.59      546.59     16.71 o 
   1  16   6      105.56      107.53     10.56 o 
   2  16   6     2918.96     2956.95     80.98 o 
   3  16   6       88.44       74.53     24.47 o 
   4  16   6      774.40      760.45     29.39 o 
   5  16   6      207.17      210.10     21.07 o 
   6  16   6      403.28      469.37     32.21 o 
   7  16   6       60.53       85.23     17.33 o 
   8  16   6      329.59      348.53     25.68 o 
   9  16   6       41.79       29.63     18.64 o 
 -12  17   6        0.98       13.66     16.23 o 
 -11  17   6        6.77       26.40     17.76 o 
 -10  17   6       24.97       31.76     15.50 o 
  -9  17   6        0.29        8.02     20.03 o 
  -8  17   6       38.58       55.95     15.26 o 
  -7  17   6      279.82      290.54     21.74 o 
  -6  17   6      116.27      122.42     16.73 o 
  -5  17   6     1044.81     1072.20     31.61 o 
  -4  17   6        1.08       -7.93     15.53 o 
  -3  17   6      111.94      148.14     33.41 o 
  -2  17   6      523.02      553.94     24.22 o 
  -1  17   6      694.50      660.27     19.34 o 
   0  17   6      122.52      129.49     16.95 o 
   1  17   6        0.13       -0.85     10.45 o 
   2  17   6       13.66        9.03     14.98 o 
   3  17   6      731.94      767.78     29.78 o 
   4  17   6      776.35      779.63     30.03 o 
   5  17   6        3.90       37.48     14.48 o 
   6  17   6        3.19      -11.33     16.65 o 
   7  17   6        0.29      -11.98     18.49 o 
   8  17   6       36.71       27.44     22.51 o 
 -11  18   6       12.63       28.13     16.34 o 
 -10  18   6      333.57      335.10     30.23 o 
  -9  18   6       54.08        2.98     26.32 o 
  -8  18   6        0.70       -9.22     13.94 o 
  -7  18   6        1.38        7.83     15.46 o 
  -6  18   6        2.74       23.67     14.90 o 
  -5  18   6       25.87       33.55     15.95 o 
  -4  18   6       65.41       71.37     14.35 o 
  -3  18   6      137.50      154.85     21.23 o 
  -2  18   6        8.73       20.44     12.41 o 
  -1  18   6      329.93      338.29     15.26 o 
   0  18   6       34.27       38.99      9.30 o 
   1  18   6      608.56      598.43     18.60 o 
   2  18   6       23.85       34.34     15.60 o 
   3  18   6       12.68       10.94     14.12 o 
   4  18   6      673.99      666.13     30.22 o 
   5  18   6      373.65      374.71     29.93 o 
   6  18   6      224.23      311.32     24.81 o 
   7  18   6       81.40       81.68     18.87 o 
 -10  19   6      197.77      193.74     24.14 o 
  -9  19   6        0.24      -14.51     14.51 o 
  -8  19   6       45.81       69.52     15.82 o 
  -7  19   6      745.89      805.94     31.01 o 
  -6  19   6       29.06       55.57     14.87 o 
  -5  19   6        0.13       -0.90     17.33 o 
  -4  19   6       17.05       12.40     14.47 o 
  -3  19   6     1048.53     1189.39     41.73 o 
  -2  19   6      371.37      351.01     23.20 o 
  -1  19   6      158.25      141.98     12.79 o 
   0  19   6       64.91       79.61     12.03 o 
   1  19   6      144.21      137.75     18.35 o 
   2  19   6        0.02       24.05     13.31 o 
   3  19   6      949.18      874.74     34.27 o 
   4  19   6      278.65      292.60     32.93 o 
   5  19   6        2.92        0.36     20.53 o 
   6  19   6        3.27      -10.63     16.91 o 
  -9  20   6       77.90       80.42     19.33 o 
  -8  20   6      433.92      448.37     29.86 o 
  -7  20   6      168.42      164.18     19.68 o 
  -6  20   6       64.77       63.31     16.91 o 
  -5  20   6       20.59       11.48     16.69 o 
  -4  20   6      169.29      225.08     21.20 o 
  -3  20   6      495.20      539.44     29.74 o 
  -2  20   6        7.25      -14.25     14.25 o 
  -1  20   6        0.98       31.58      9.64 o 
   0  20   6      195.98      171.90     13.94 o 
   1  20   6      119.79      168.36     14.73 o 
   2  20   6        0.04       -2.98     33.95 o 
   3  20   6       42.70       53.15     17.42 o 
   4  20   6       18.82       19.73     15.32 o 
   5  20   6       81.29      118.85     38.26 o 
  -8  21   6        8.51       22.62     31.07 o 
  -7  21   6       18.00       32.12     17.29 o 
  -6  21   6        8.46       18.41     16.16 o 
  -5  21   6       89.46       81.16     17.73 o 
  -4  21   6      225.59      243.73     37.85 o 
  -3  21   6       70.49       89.39     17.80 o 
  -2  21   6      361.73      324.68     57.11 o 
  -1  21   6     1108.98     1029.41     26.01 o 
   0  21   6        9.79       16.23     11.87 o 
   1  21   6       32.31       10.32     12.45 o 
   2  21   6      213.89      170.04     22.58 o 
   3  21   6       29.25       34.22     18.29 o 
   4  21   6        0.07       14.76     15.20 o 
  -6  22   6       72.73       47.54     42.58 o 
  -5  22   6      263.25      250.27     22.98 o 
  -4  22   6      235.82      239.63     36.05 o 
  -3  22   6      347.96      363.80     26.40 o 
  -2  22   6       22.95       37.27     16.62 o 
  -1  22   6       72.42       80.37     13.00 o 
   0  22   6      174.03      200.38     16.12 o 
   1  22   6      177.25      218.64     17.04 o 
 -18   1   7       28.52       26.65     13.39 o 
 -17   1   7        9.56        5.79     12.73 o 
 -16   1   7       48.33       36.99     14.12 o 
 -15   1   7       69.53       47.13     15.18 o 
 -14   1   7     1129.49     1226.47     28.79 o 
 -13   1   7       84.94       88.58     11.75 o 
 -12   1   7       62.97       54.06     12.18 o 
 -11   1   7      501.15      556.03     17.11 o 
 -10   1   7     4723.76     4845.47     84.95 o 
  -9   1   7       32.73       48.95      7.08 o 
  -8   1   7     1033.03     1083.29     23.14 o 
  -7   1   7     7856.58     7479.67    137.82 o 
  -6   1   7      448.81      445.59     10.96 o 
  -5   1   7       11.73        4.68      6.08 o 
  -4   1   7     1016.65     1026.32     19.44 o 
  -3   1   7    13960.20    13806.66    160.72 o 
  -2   1   7      177.44      199.54      7.34 o 
  -1   1   7     4580.60     4298.03     65.90 o 
   0   1   7     2946.53     2796.89     37.91 o 
   1   1   7        1.64       21.57      4.49 o 
   2   1   7     3419.59     3294.11     67.47 o 
   3   1   7     1488.97     1212.64     24.06 o 
   4   1   7      149.42      159.20      9.80 o 
   5   1   7      385.00      343.66     13.10 o 
   6   1   7      439.28      419.47     15.08 o 
   7   1   7      485.69      478.58     16.44 o 
   8   1   7       48.94       34.64     10.27 o 
   9   1   7       57.27       47.25     18.63 o 
  10   1   7      488.14      563.98     20.99 o 
  11   1   7       68.44       44.21     20.40 o 
  12   1   7       12.27       31.33     14.08 o 
  13   1   7      349.80      365.09     26.16 o 
 -18   2   7      216.54      181.68     23.73 o 
 -17   2   7      283.22      252.45     25.07 o 
 -16   2   7      278.92      269.68     23.76 o 
 -15   2   7       87.83      108.34     16.96 o 
 -14   2   7        5.46      -11.39     13.31 o 
 -13   2   7     1004.19      970.08     36.79 o 
 -12   2   7     1246.76     1201.57     30.92 o 
 -11   2   7       37.11       49.78     11.74 o 
 -10   2   7     2205.89     2111.24     52.44 o 
  -9   2   7       39.59       46.49      9.70 o 
  -8   2   7     1916.64     1788.29     65.97 o 
  -7   2   7     2575.01     2507.03     75.05 o 
  -6   2   7       97.52      139.57      9.20 o 
  -5   2   7      173.37      211.95     10.80 o 
  -4   2   7     9159.02     9393.76    183.92 o 
  -3   2   7      810.92      763.28     18.58 o 
  -2   2   7      171.54      148.89      9.29 o 
  -1   2   7       47.67       56.11      5.90 o 
   0   2   7      840.64      788.56     14.37 o 
   1   2   7       28.79       29.77      5.57 o 
   2   2   7       14.49        9.00      6.45 o 
   3   2   7      781.83      713.59     20.95 o 
   4   2   7      464.02      478.32     16.67 o 
   5   2   7        2.04       -2.04      8.95 o 
   6   2   7      687.62      712.07     21.77 o 
   7   2   7       38.23       24.36     10.85 o 
   8   2   7        1.24        8.18     10.26 o 
   9   2   7       62.67       65.59     13.12 o 
  10   2   7       49.98       51.30     15.23 o 
  11   2   7        1.72      -16.64     22.85 o 
  12   2   7      227.69      208.79     38.93 o 
  13   2   7        1.23      -10.56     17.02 o 
 -18   3   7      406.26      326.85     27.58 o 
 -17   3   7       25.87       30.40     17.07 o 
 -16   3   7      151.90      171.85     19.55 o 
 -15   3   7      174.33      194.68     49.72 o 
 -14   3   7      784.23      833.67     28.77 o 
 -13   3   7     1320.23     1240.81     44.18 o 
 -12   3   7     1023.97      987.98     27.29 o 
 -11   3   7        0.05        2.87      9.81 o 
 -10   3   7      836.50      856.92     23.09 o 
  -9   3   7     1372.45     1421.88     41.91 o 
  -8   3   7      160.47      145.84     14.70 o 
  -7   3   7      345.46      240.73     12.78 o 
  -6   3   7      176.19      172.61     11.10 o 
  -5   3   7        5.67       21.58      8.10 o 
  -4   3   7       91.32      120.96      8.45 o 
  -3   3   7    12213.29    12198.55    408.87 o 
  -2   3   7      897.04      964.59     20.04 o 
  -1   3   7     8290.34     8027.49    111.15 o 
   0   3   7      235.95      222.09      7.82 o 
   1   3   7    28715.65    28930.33    248.90 o 
   2   3   7     1186.75     1175.71     33.89 o 
   3   3   7       29.96       36.54      7.96 o 
   4   3   7      293.53      297.51     14.42 o 
   5   3   7      473.11      459.35     17.90 o 
   6   3   7      460.11      491.58     19.75 o 
   7   3   7      313.76      407.54     18.54 o 
   8   3   7       37.18       47.82     21.95 o 
   9   3   7       74.90       63.27     15.22 o 
  10   3   7      305.68      370.09     45.47 o 
  11   3   7       46.83       88.36     33.89 o 
  12   3   7       18.56       40.60     19.95 o 
  13   3   7       40.43       98.48     21.01 o 
 -17   4   7       18.41       13.74     19.54 o 
 -16   4   7      753.79      718.71     32.03 o 
 -15   4   7       13.66       11.30     18.17 o 
 -14   4   7        0.47       -0.84     23.45 o 
 -13   4   7      127.25      135.36     15.98 o 
 -12   4   7      538.47      553.74     22.70 o 
 -11   4   7       90.34       88.68     12.21 o 
 -10   4   7      969.04      938.40     27.26 o 
  -9   4   7      336.75      360.73     20.16 o 
  -8   4   7      276.49      224.84     12.22 o 
  -7   4   7       78.68       49.71      7.68 o 
  -6   4   7        0.39       44.83      7.41 o 
  -5   4   7     8467.95     8677.14    175.77 o 
  -4   4   7    12426.92    12734.21    280.16 o 
  -3   4   7     1279.30     1284.27     30.17 o 
  -2   4   7     3107.85     3589.92     74.13 o 
  -1   4   7      802.81      877.65     15.04 o 
   0   4   7     5336.72     5522.92    100.96 o 
   1   4   7     2636.02     2781.54     46.84 o 
   2   4   7     1450.70     1261.99     36.63 o 
   3   4   7       85.43      122.71     21.83 o 
   4   4   7     1776.04     1881.25     49.09 o 
   5   4   7       44.79       32.93     10.01 o 
   6   4   7      840.42      930.13     25.84 o 
   7   4   7      163.74      142.97     22.73 o 
   8   4   7      187.32      205.68     25.31 o 
   9   4   7      122.78      129.75     15.26 o 
  10   4   7      115.17      155.12     19.79 o 
  11   4   7       13.91      -17.24     17.24 o 
  12   4   7       70.98       73.30     17.94 o 
  13   4   7       84.89      105.96     23.72 o 
 -17   5   7      100.50       87.79     20.58 o 
 -16   5   7       17.46       32.68     17.84 o 
 -15   5   7     1104.11     1108.60     71.35 o 
 -14   5   7      111.79      166.19     17.96 o 
 -13   5   7      257.36      288.88     19.91 o 
 -12   5   7      348.63      337.77     18.62 o 
 -11   5   7        1.99       -5.26     12.41 o 
 -10   5   7     1022.40     1055.33     30.40 o 
  -9   5   7      525.39      536.62     17.85 o 
  -8   5   7      175.52      172.97     12.29 o 
  -7   5   7     4923.70     4775.72    116.38 o 
  -6   5   7     3127.93     3170.50     89.71 o 
  -5   5   7     6092.19     6056.92    149.17 o 
  -4   5   7     3462.57     3565.47     92.97 o 
  -3   5   7      424.23      357.11     13.18 o 
  -2   5   7        0.95       -5.28      7.97 o 
  -1   5   7       25.53       46.60      5.63 o 
   0   5   7      555.18      588.86     11.16 o 
   1   5   7    20573.98    20560.03    203.02 o 
   2   5   7     1298.63     1339.50     32.55 o 
   3   5   7      479.25      510.41     17.27 o 
   4   5   7       83.79      101.56     11.61 o 
   5   5   7     1001.57      969.92     24.78 o 
   6   5   7       48.30       47.66     11.79 o 
   7   5   7      636.48      641.74     51.12 o 
   8   5   7        0.14       -4.90     10.49 o 
   9   5   7      119.68      168.26     15.71 o 
  10   5   7      253.73      322.59     23.91 o 
  11   5   7       67.73       87.96     18.49 o 
  12   5   7       18.25       43.87     15.62 o 
 -17   6   7      230.11      279.54     30.05 o 
 -16   6   7      334.29      295.56     32.15 o 
 -15   6   7      465.37      436.97     25.29 o 
 -14   6   7       74.98       80.88     15.47 o 
 -13   6   7       12.26       15.89     13.97 o 
 -12   6   7       40.98       47.38     23.39 o 
 -11   6   7      342.43      294.15     18.04 o 
 -10   6   7      131.52      100.49     12.85 o 
  -9   6   7      221.61      233.98     20.09 o 
  -8   6   7      116.50       90.56     15.53 o 
  -7   6   7       74.07       66.51      9.24 o 
  -6   6   7     1537.39     1276.10     70.16 o 
  -5   6   7        0.96       -5.68      5.68 o 
  -4   6   7      533.53      418.24     13.38 o 
  -3   6   7      407.15      333.76     13.45 o 
  -2   6   7     5042.36     4890.44    110.29 o 
  -1   6   7      707.64      731.80     12.49 o 
   0   6   7    10482.61    10094.43    139.89 o 
   1   6   7     2508.18     2658.61     45.98 o 
   2   6   7      356.71      312.65     13.15 o 
   3   6   7      303.29      264.89     14.42 o 
   4   6   7      825.22      778.03     21.61 o 
   5   6   7       80.83      112.77     23.63 o 
   6   6   7      201.61      193.47     15.71 o 
   7   6   7      829.33      780.91     33.12 o 
   8   6   7      137.99      108.75     14.12 o 
   9   6   7       30.94       21.82     29.99 o 
  10   6   7       61.42       75.32     19.45 o 
  11   6   7       43.37       25.93     16.29 o 
  12   6   7        0.60        7.13     17.33 o 
 -17   7   7      197.02      168.62     20.65 o 
 -16   7   7       24.42       47.64     18.37 o 
 -15   7   7      525.63      484.55     26.72 o 
 -14   7   7      350.42      374.56     23.87 o 
 -13   7   7      102.04       96.85     18.47 o 
 -12   7   7       54.39       70.61     16.12 o 
 -11   7   7       25.35       33.94     14.27 o 
 -10   7   7     1027.12     1047.81     26.44 o 
  -9   7   7      211.83      204.31     14.26 o 
  -8   7   7      134.84      118.58     25.25 o 
  -7   7   7        0.04        8.29      7.46 o 
  -6   7   7      386.78      346.68     13.91 o 
  -5   7   7     1047.60     1060.11     25.89 o 
  -4   7   7        2.89       -5.94      5.94 o 
  -3   7   7      630.58      555.91     16.37 o 
  -2   7   7        6.44        6.00     11.63 o 
  -1   7   7     1483.53     1490.14     24.05 o 
   0   7   7      322.91      305.09     11.86 o 
   1   7   7      323.87      300.77      9.39 o 
   2   7   7      415.19      370.42     14.98 o 
   3   7   7       82.28       98.99     19.67 o 
   4   7   7        2.03        5.40     10.21 o 
   5   7   7     8921.61     8921.96    336.05 o 
   6   7   7      551.55      567.70     21.64 o 
   7   7   7       85.15      100.96     13.60 o 
   8   7   7      531.24      512.89     26.04 o 
   9   7   7      163.27      194.13     38.69 o 
  10   7   7       15.43       25.41     22.31 o 
  11   7   7        0.92      -13.70     28.43 o 
  12   7   7        0.30       -5.36     19.55 o 
 -17   8   7        8.87       18.25     16.16 o 
 -16   8   7      655.46      652.36     31.20 o 
 -15   8   7      307.73      265.53     44.75 o 
 -14   8   7      100.68      148.85     18.80 o 
 -13   8   7      391.57      404.46     22.65 o 
 -12   8   7      397.06      416.02     23.69 o 
 -11   8   7     1399.96     1403.20     36.79 o 
 -10   8   7     3302.03     3187.77     88.86 o 
  -9   8   7      816.49      834.39     29.24 o 
  -8   8   7        1.81       16.34     15.59 o 
  -7   8   7     1113.65      980.84     30.18 o 
  -6   8   7     3213.18     3068.17     70.85 o 
  -5   8   7      680.14      714.43     19.87 o 
  -4   8   7     1471.25     1545.68     38.43 o 
  -3   8   7     1584.80     1554.02     48.29 o 
  -2   8   7    11738.93    12434.32    272.14 o 
  -1   8   7      725.75      807.76     19.35 o 
   0   8   7      934.76      842.81     13.98 o 
   1   8   7        2.88       -2.20      5.78 o 
   2   8   7       17.92       24.06      8.33 o 
   3   8   7      569.33      508.36     18.45 o 
   4   8   7     6181.76     6031.33    133.93 o 
   5   8   7      857.63      855.45     25.70 o 
   6   8   7        6.53        4.93     24.53 o 
   7   8   7     1198.86     1191.43     31.29 o 
   8   8   7       17.33       43.95     14.27 o 
   9   8   7       18.21       12.49     13.30 o 
  10   8   7       68.48      113.08     18.49 o 
  11   8   7      103.92      140.17     21.77 o 
  12   8   7       10.47       15.55     14.96 o 
 -16   9   7      100.98       82.93     26.63 o 
 -15   9   7      163.09      130.29     20.19 o 
 -14   9   7      124.67       90.03     19.66 o 
 -13   9   7     1459.27     1572.87     37.90 o 
 -12   9   7       87.71       92.90     16.45 o 
 -11   9   7     3377.26     3069.76     83.51 o 
 -10   9   7      419.86      464.79     21.72 o 
  -9   9   7     2253.90     2384.89     56.21 o 
  -8   9   7     1423.50     1326.58     54.64 o 
  -7   9   7     1795.99     1710.35     42.18 o 
  -6   9   7      476.56      488.75     18.60 o 
  -5   9   7      492.18      526.19     17.65 o 
  -4   9   7      218.79      219.32     17.04 o 
  -3   9   7       10.18        2.40      7.50 o 
  -2   9   7      712.99      692.30     19.04 o 
  -1   9   7     3351.24     3643.26     60.67 o 
   0   9   7     1214.40     1285.45     30.97 o 
   1   9   7      250.29      244.64      9.65 o 
   2   9   7     1480.76     1493.54     44.15 o 
   3   9   7        0.08        4.29     11.63 o 
   4   9   7      248.26      284.50     21.83 o 
   5   9   7      892.15      911.32     27.67 o 
   6   9   7        1.82       -1.77     12.02 o 
   7   9   7     1732.51     1529.17     64.96 o 
   8   9   7       16.79       18.40     14.09 o 
   9   9   7      382.54      367.63     23.16 o 
  10   9   7       90.44       93.08     20.15 o 
  11   9   7      183.78      173.93     26.45 o 
  12   9   7      165.00      160.21     23.37 o 
 -16  10   7        6.94       -7.44     16.85 o 
 -15  10   7      871.06     1008.13     81.78 o 
 -14  10   7       59.15       52.81     16.81 o 
 -13  10   7       12.85       17.11     24.17 o 
 -12  10   7      141.10      155.57     31.13 o 
 -11  10   7        1.05       23.85     13.95 o 
 -10  10   7      269.10      311.02     64.42 o 
  -9  10   7        1.12        2.33      9.45 o 
  -8  10   7     3482.42     3405.59    109.50 o 
  -7  10   7      128.10      105.51     12.00 o 
  -6  10   7      359.52      319.92     15.61 o 
  -5  10   7      132.07      117.86     11.41 o 
  -4  10   7     1924.23     1977.10     59.71 o 
  -3  10   7        6.87        3.24      8.30 o 
  -2  10   7      581.16      498.79     17.27 o 
  -1  10   7     1020.82     1065.81     18.85 o 
   0  10   7     1294.47     1310.07     25.00 o 
   1  10   7       13.10       17.06      6.41 o 
   2  10   7      212.14      206.40     13.45 o 
   3  10   7        4.15       12.68     12.23 o 
   4  10   7      329.39      378.40     30.71 o 
   5  10   7      425.50      384.08     20.14 o 
   6  10   7     2341.48     2226.04    108.78 o 
   7  10   7       89.96       64.66     20.21 o 
   8  10   7       30.23       21.83     17.91 o 
   9  10   7       98.38       97.26     20.63 o 
  10  10   7       25.98      -17.43     19.77 o 
  11  10   7      133.18      141.11     22.31 o 
 -16  11   7      172.90      200.02     53.44 o 
 -15  11   7        0.48       28.34     18.32 o 
 -14  11   7      511.40      474.90     28.08 o 
 -13  11   7      142.15      190.14     20.06 o 
 -12  11   7       39.74       57.70     18.61 o 
 -11  11   7       11.97        1.53     31.19 o 
 -10  11   7      184.92      128.09     34.25 o 
  -9  11   7     1171.28     1232.59     32.71 o 
  -8  11   7      538.31      534.27     21.86 o 
  -7  11   7      949.88      932.42     26.45 o 
  -6  11   7     1632.83     1674.08     39.33 o 
  -5  11   7       71.74       59.39     10.09 o 
  -4  11   7       21.75       16.76     11.87 o 
  -3  11   7     2161.66     2155.54     84.17 o 
  -2  11   7     2262.94     2249.72     54.81 o 
  -1  11   7       72.09       68.24      7.85 o 
   0  11   7      452.13      476.09     12.67 o 
   1  11   7       50.58       42.70      7.12 o 
   2  11   7       28.05       42.78     11.22 o 
   3  11   7      786.76      759.38     24.09 o 
   4  11   7      988.83     1018.46     33.01 o 
   5  11   7      105.60       98.58     18.47 o 
   6  11   7       77.39       50.93     14.67 o 
   7  11   7      877.67      768.34     28.16 o 
   8  11   7       90.08       93.37     19.07 o 
   9  11   7      152.50      170.05     19.42 o 
  10  11   7      182.51      147.16     22.84 o 
  11  11   7      138.95      183.07     22.38 o 
 -15  12   7      289.07      319.29     38.81 o 
 -14  12   7        2.21        3.18     15.01 o 
 -13  12   7      104.29      110.26     19.28 o 
 -12  12   7       13.27       28.32     16.31 o 
 -11  12   7     1369.08     1389.96     39.82 o 
 -10  12   7      269.61      266.12     18.53 o 
  -9  12   7       50.82       42.16     18.59 o 
  -8  12   7     2745.46     2926.98     67.86 o 
  -7  12   7     2894.85     2838.46     96.16 o 
  -6  12   7        1.33       -0.59     14.99 o 
  -5  12   7       24.30       33.48     10.80 o 
  -4  12   7      476.84      482.23     29.10 o 
  -3  12   7      213.25      231.34     20.87 o 
  -2  12   7      448.95      464.23     18.75 o 
  -1  12   7      212.89      211.63     11.64 o 
   0  12   7      143.80      147.44      9.65 o 
   1  12   7        0.33       -2.21      6.91 o 
   2  12   7     6023.54     6320.35    165.58 o 
   3  12   7        0.01        3.72     10.32 o 
   4  12   7        1.56       -9.46      9.46 o 
   5  12   7       12.87       -2.62     14.75 o 
   6  12   7      818.90      707.45     26.56 o 
   7  12   7       37.51       31.71     27.53 o 
   8  12   7       47.10       53.11     20.51 o 
   9  12   7       12.95       27.67     16.06 o 
  10  12   7        9.98       29.88     18.21 o 
 -15  13   7       14.30       20.24     18.10 o 
 -14  13   7        0.11       16.06     16.17 o 
 -13  13   7      326.07      414.08     41.15 o 
 -12  13   7       73.90      114.36     19.79 o 
 -11  13   7       17.11       20.42     13.84 o 
 -10  13   7       38.57       11.67     19.34 o 
  -9  13   7       77.53      112.93     14.95 o 
  -8  13   7       20.79        2.90     11.96 o 
  -7  13   7      104.66      102.78     25.91 o 
  -6  13   7      940.70      915.47     26.17 o 
  -5  13   7      600.81      600.50     22.02 o 
  -4  13   7      103.63      108.33     12.42 o 
  -3  13   7      325.45      334.31     17.22 o 
  -2  13   7      969.57      900.43     37.93 o 
  -1  13   7      274.85      233.60     11.78 o 
   0  13   7      133.99      142.96     14.82 o 
   1  13   7     1284.64     1274.97     24.55 o 
   2  13   7      223.98      231.55     17.69 o 
   3  13   7      294.02      350.12     19.43 o 
   4  13   7       16.45       31.02     14.06 o 
   5  13   7      521.91      456.77     35.82 o 
   6  13   7      209.60      192.00     25.31 o 
   7  13   7       51.96       36.19     15.06 o 
   8  13   7       32.24       30.27     14.55 o 
   9  13   7       88.91      112.28     49.84 o 
  10  13   7       49.36       46.64     20.63 o 
 -14  14   7       23.55       -7.08     42.76 o 
 -13  14   7      118.20      114.69     19.16 o 
 -12  14   7      152.95      165.84     22.16 o 
 -11  14   7      539.82      570.07     27.38 o 
 -10  14   7       22.77       22.91     15.23 o 
  -9  14   7       39.82       -2.57     18.34 o 
  -8  14   7      702.39      744.71     44.10 o 
  -7  14   7       89.64      113.65     14.63 o 
  -6  14   7     2587.89     2647.54     59.91 o 
  -5  14   7      133.23      141.18     25.67 o 
  -4  14   7        2.65        3.57      9.89 o 
  -3  14   7      252.35      230.27     37.79 o 
  -2  14   7       19.42       28.72     11.95 o 
  -1  14   7        0.45       -2.72      6.76 o 
   0  14   7        0.31       -0.94      8.19 o 
   1  14   7      432.98      446.94     16.26 o 
   2  14   7        6.05        2.72     15.83 o 
   3  14   7       16.69       17.99     11.67 o 
   4  14   7      963.89      961.36     61.63 o 
   5  14   7      294.26      336.56     21.82 o 
   6  14   7      152.74      137.44     38.27 o 
   7  14   7       55.04       48.59     14.75 o 
   8  14   7        2.50       -5.41     16.79 o 
   9  14   7       30.47       56.08     19.67 o 
 -14  15   7        0.25        0.00     18.28 o 
 -13  15   7      180.05      252.81     24.29 o 
 -12  15   7      466.53      473.52     28.80 o 
 -11  15   7      273.94      269.84     26.45 o 
 -10  15   7      102.40      122.62     18.49 o 
  -9  15   7       45.15       44.30     15.28 o 
  -8  15   7      142.72      149.88     29.03 o 
  -7  15   7     1493.14     1537.36     35.44 o 
  -6  15   7       39.40       66.92     26.03 o 
  -5  15   7      555.02      542.35     23.54 o 
  -4  15   7       63.52       63.43     14.24 o 
  -3  15   7      794.52      892.55     27.95 o 
  -2  15   7       54.94       63.07     12.67 o 
  -1  15   7      568.99      524.39     15.71 o 
   0  15   7      505.94      536.69     16.90 o 
   1  15   7       89.93      107.05     10.23 o 
   2  15   7        3.28        1.18     11.00 o 
   3  15   7      314.21      289.87     19.79 o 
   4  15   7      337.29      342.10     21.84 o 
   5  15   7       52.84       35.74     14.55 o 
   6  15   7      129.86      101.34     17.29 o 
   7  15   7      119.46       88.10     32.63 o 
   8  15   7       42.63       61.86     44.68 o 
   9  15   7       10.61       35.05     15.61 o 
 -13  16   7       69.15       66.13     24.65 o 
 -12  16   7      511.53      597.28     30.37 o 
 -11  16   7      112.76       89.28     17.85 o 
 -10  16   7      251.22      248.83     22.32 o 
  -9  16   7        5.71       15.69     26.21 o 
  -8  16   7       98.07       82.06     15.18 o 
  -7  16   7        8.22       -6.55     14.78 o 
  -6  16   7       55.05       14.74     14.93 o 
  -5  16   7      406.74      426.28     21.85 o 
  -4  16   7      257.08      194.69     18.99 o 
  -3  16   7       11.30        5.75     11.96 o 
  -2  16   7      285.57      261.08     19.26 o 
  -1  16   7       24.42       18.20     10.42 o 
   0  16   7       81.10      109.94     10.21 o 
   1  16   7       37.51       49.85      9.90 o 
   2  16   7      386.71      372.24     32.93 o 
   3  16   7       53.69       16.88     15.65 o 
   4  16   7       96.54       84.09     15.57 o 
   5  16   7       86.01       99.39     16.93 o 
   6  16   7      701.25      663.36     29.93 o 
   7  16   7        0.23      -16.25     18.95 o 
   8  16   7       12.87       12.66     16.39 o 
 -12  17   7      645.49      674.74     32.60 o 
 -11  17   7       28.08      -18.64     18.64 o 
 -10  17   7      284.52      346.31     59.92 o 
  -9  17   7      173.70      215.81     22.78 o 
  -8  17   7      574.26      541.26     53.09 o 
  -7  17   7      286.87      308.38     21.15 o 
  -6  17   7        1.06       -3.81     12.53 o 
  -5  17   7      186.41      219.53     18.97 o 
  -4  17   7      401.96      424.39     26.69 o 
  -3  17   7       40.17       59.22     13.24 o 
  -2  17   7       87.65       80.48     16.91 o 
  -1  17   7      148.31      155.78     12.57 o 
   0  17   7        3.90        1.14      8.35 o 
   1  17   7       20.94       53.99     10.69 o 
   2  17   7       52.45       34.06     13.79 o 
   3  17   7        4.78       -8.02     14.67 o 
   4  17   7        0.01        8.29     14.17 o 
   5  17   7       23.17       -2.87     15.49 o 
   6  17   7        8.07       12.35     30.77 o 
   7  17   7      192.61      242.11     24.20 o 
 -11  18   7        9.20        6.10     18.11 o 
 -10  18   7      617.45      650.74     32.28 o 
  -9  18   7       79.06       83.00     21.12 o 
  -8  18   7        0.05      -16.69     16.69 o 
  -7  18   7       94.74       83.34     18.17 o 
  -6  18   7       15.35      -14.20     16.77 o 
  -5  18   7        3.13       17.72     17.09 o 
  -4  18   7       43.78       63.81     41.14 o 
  -3  18   7      345.61      368.23     22.33 o 
  -2  18   7       32.63       24.88     19.22 o 
  -1  18   7       38.26       44.57     10.21 o 
   0  18   7        2.37        4.29      9.61 o 
   1  18   7        0.36       -1.06     10.27 o 
   2  18   7      682.12      717.21     44.28 o 
   3  18   7       45.94       42.73     16.69 o 
   4  18   7      130.71      142.96     34.37 o 
   5  18   7        0.73        1.02     25.79 o 
   6  18   7      488.69      448.47     29.11 o 
 -10  19   7      257.23      317.29     26.57 o 
  -9  19   7       44.78       35.23     16.74 o 
  -8  19   7      340.36      389.06     78.52 o 
  -7  19   7        1.39       -0.46     14.71 o 
  -6  19   7       43.58       74.71     16.96 o 
  -5  19   7       24.99       23.06     18.60 o 
  -4  19   7      567.40      529.03     31.56 o 
  -3  19   7       69.82       89.15     16.40 o 
  -2  19   7       30.04       52.99     17.21 o 
  -1  19   7       66.92       92.05     11.95 o 
   0  19   7        2.24        5.07     14.65 o 
   1  19   7      567.40      555.00     27.28 o 
   2  19   7       18.65       27.30     15.35 o 
   3  19   7      528.50      587.98     47.69 o 
   4  19   7      230.53      180.01     19.34 o 
   5  19   7       77.80       71.87     18.23 o 
  -9  20   7      144.11      137.90     21.46 o 
  -8  20   7       49.83       55.85     17.08 o 
  -7  20   7        3.31        5.52     14.09 o 
  -6  20   7      270.66      285.34     34.01 o 
  -5  20   7        1.01      -11.94     18.27 o 
  -4  20   7      647.63      687.88     32.36 o 
  -3  20   7      274.31      251.31     21.84 o 
  -2  20   7      127.05      154.47     20.11 o 
  -1  20   7      118.31      107.02     16.21 o 
   0  20   7      210.54      238.19     14.97 o 
   1  20   7       12.44        4.00     10.63 o 
   2  20   7        4.75       21.97     14.76 o 
   3  20   7      137.64      110.26     21.49 o 
   4  20   7      342.53      364.91     27.17 o 
  -7  21   7       63.88       86.22     19.51 o 
  -6  21   7       22.70       31.27     17.07 o 
  -5  21   7      103.15      100.78     22.87 o 
  -4  21   7      143.21      143.92     21.15 o 
  -3  21   7      252.90      249.02     30.35 o 
  -2  21   7      119.82       94.84     20.75 o 
  -1  21   7      188.44      214.84     15.40 o 
   0  21   7       10.12       -7.17     10.27 o 
   1  21   7       25.84       22.63     11.67 o 
   2  21   7        0.10       15.87     15.13 o 
   3  21   7      512.68      552.95     38.03 o 
  -5  22   7       63.12       71.20     19.36 o 
  -4  22   7       16.46       -5.98     16.86 o 
  -3  22   7       41.58       37.05     17.69 o 
  -2  22   7       43.09       57.68     20.21 o 
  -1  22   7       38.87       46.24     15.76 o 
   0  22   7      124.98      128.69     14.65 o 
 -18   0   8      682.00      612.78     30.41 o 
 -17   0   8       24.07       12.02     16.91 o 
 -16   0   8     1417.75     1355.59     38.42 o 
 -15   0   8      101.47       98.56     16.78 o 
 -14   0   8      150.65      179.21     28.43 o 
 -13   0   8     1640.18     1567.64     41.52 o 
 -12   0   8       53.91       74.95     13.01 o 
 -11   0   8       50.84       50.64     10.01 o 
 -10   0   8      132.51      155.08     14.32 o 
  -9   0   8        5.26        4.69      9.42 o 
  -8   0   8     6351.71     6629.85    236.34 o 
  -7   0   8      598.01      497.44     16.08 o 
  -6   0   8     1023.35     1166.33     31.74 o 
  -5   0   8        3.30       -1.55      6.37 o 
  -4   0   8     1486.82     1693.18     40.92 o 
  -3   0   8     9582.59     9358.92    175.69 o 
  -2   0   8     2269.43     2383.89     60.04 o 
  -1   0   8     4638.76     4857.11     91.73 o 
   0   0   8      619.04      532.16     11.33 o 
   1   0   8     3170.44     2987.40     60.54 o 
   2   0   8     2924.78     2742.65     65.02 o 
   3   0   8      145.58      150.78     11.73 o 
   4   0   8      234.34      193.44     14.28 o 
   5   0   8     1047.22     1036.14     33.49 o 
   6   0   8      114.46       42.88     13.66 o 
   7   0   8       62.47      132.58     29.93 o 
   8   0   8     1166.91     1200.83     31.27 o 
   9   0   8       14.92       18.13     28.79 o 
  10   0   8      124.72      148.36     20.06 o 
  11   0   8       13.30       35.90     15.35 o 
  12   0   8        1.88       41.44     18.01 o 
 -18   1   8       42.62       63.02     33.74 o 
 -17   1   8      136.27      127.14     26.09 o 
 -16   1   8       57.59       76.52     15.95 o 
 -15   1   8       87.11       74.84     16.93 o 
 -14   1   8        1.17        4.06      8.93 o 
 -13   1   8      426.22      340.92     15.53 o 
 -12   1   8      336.31      307.08     15.12 o 
 -11   1   8        8.67        5.27      8.48 o 
 -10   1   8       95.34       97.30     10.47 o 
  -9   1   8       80.05       76.35      7.81 o 
  -8   1   8     1302.67     1396.00     29.33 o 
  -7   1   8     6087.02     6251.18    131.28 o 
  -6   1   8     4268.10     4422.60    118.63 o 
  -5   1   8        5.84       -4.71      8.39 o 
  -4   1   8       77.49      100.82      7.10 o 
  -3   1   8      656.95      648.71     13.22 o 
  -2   1   8       45.23       33.80     10.26 o 
  -1   1   8     6122.69     6230.73     85.36 o 
   0   1   8      132.76      151.49      5.73 o 
   1   1   8     1032.23     1075.03     15.96 o 
   2   1   8      142.08      159.91      8.66 o 
   3   1   8     1168.61     1145.72     22.31 o 
   4   1   8       59.37       70.09      8.63 o 
   5   1   8      341.62      321.34     13.57 o 
   6   1   8      218.55      245.21     12.79 o 
   7   1   8       66.04       90.25     11.22 o 
   8   1   8        1.07       -2.01     12.94 o 
   9   1   8      438.30      417.49     29.70 o 
  10   1   8        1.37      -13.33     13.33 o 
  11   1   8       49.93       22.01     17.66 o 
  12   1   8       69.17       84.22     16.72 o 
 -18   2   8      107.85       96.33     32.63 o 
 -17   2   8     1287.76     1204.45     41.77 o 
 -16   2   8     1280.77     1191.15     75.26 o 
 -15   2   8        0.78       -4.64     13.56 o 
 -14   2   8       98.53      104.44     20.93 o 
 -13   2   8        0.42       -5.16     15.95 o 
 -12   2   8     2350.43     2202.30     66.56 o 
 -11   2   8       71.71       85.75     23.15 o 
 -10   2   8      751.12      785.80     36.91 o 
  -9   2   8        4.81       -4.98      7.29 o 
  -8   2   8     2469.28     2305.42     59.00 o 
  -7   2   8     1672.67     1615.64     98.88 o 
  -6   2   8     2249.78     1962.89     98.36 o 
  -5   2   8       59.37       71.01      9.02 o 
  -4   2   8     2124.40     2295.30    113.46 o 
  -3   2   8     4329.30     4150.22    157.66 o 
  -2   2   8      445.61      408.09     28.38 o 
  -1   2   8      418.25      409.51     10.72 o 
   0   2   8       39.97       60.43      8.31 o 
   1   2   8     6614.95     6171.05    112.25 o 
   2   2   8       55.01       53.19      8.70 o 
   3   2   8       22.75       41.20     10.56 o 
   4   2   8      676.89      651.16     20.27 o 
   5   2   8      585.86      561.85     19.77 o 
   6   2   8     1019.34     1097.88     27.41 o 
   7   2   8      101.61       72.52     14.29 o 
   8   2   8      531.95      472.19     22.26 o 
   9   2   8        1.82        3.94     12.35 o 
  10   2   8       53.27       53.59     18.57 o 
  11   2   8        0.82       23.93     16.31 o 
  12   2   8      246.48      300.17     26.62 o 
 -18   3   8       17.04       12.32     17.17 o 
 -17   3   8       44.12       80.11     16.43 o 
 -16   3   8        1.70       -5.06     16.55 o 
 -15   3   8       83.75       72.16     15.99 o 
 -14   3   8        9.29       10.70     13.62 o 
 -13   3   8      525.25      528.66     23.11 o 
 -12   3   8     1620.37     1673.83     40.83 o 
 -11   3   8       54.87       76.20     17.87 o 
 -10   3   8       98.63       80.77     11.75 o 
  -9   3   8      111.94      147.67     12.68 o 
  -8   3   8     1410.91     1451.26     35.65 o 
  -7   3   8      183.82      206.83     11.83 o 
  -6   3   8        3.32        3.52      6.61 o 
  -5   3   8     1334.28     1356.17     33.65 o 
  -4   3   8       42.60       72.23      8.03 o 
  -3   3   8       48.26       20.37      7.65 o 
  -2   3   8     1033.63     1041.92     25.47 o 
  -1   3   8     1082.34     1090.60     18.15 o 
   0   3   8      151.33      167.30      7.22 o 
   1   3   8        7.61        9.14      5.32 o 
   2   3   8       66.21       68.44      9.12 o 
   3   3   8      110.58      157.47     16.85 o 
   4   3   8       41.38       58.16     10.93 o 
   5   3   8       14.79       14.04     13.34 o 
   6   3   8       18.06       38.33     11.18 o 
   7   3   8       24.14       36.30     12.41 o 
   8   3   8       53.33       57.93     15.20 o 
   9   3   8       69.92       30.05     16.57 o 
  10   3   8       77.72       98.76     19.31 o 
  11   3   8       50.19       63.19     17.94 o 
  12   3   8        0.85      -19.21     21.02 o 
 -18   4   8      311.83      314.70     27.49 o 
 -17   4   8       34.96       26.44     20.27 o 
 -16   4   8     1171.47     1136.36     38.70 o 
 -15   4   8        5.35       33.56     13.47 o 
 -14   4   8       45.26       38.36     17.31 o 
 -13   4   8      473.23      435.70     55.43 o 
 -12   4   8     9102.65     8948.08    271.21 o 
 -11   4   8      118.60      129.52     14.46 o 
 -10   4   8      421.90      394.52     17.60 o 
  -9   4   8       10.67       10.11      9.27 o 
  -8   4   8     3501.76     3430.76    138.44 o 
  -7   4   8     5277.15     5053.45    405.08 o 
  -6   4   8     1151.97     1347.18     36.04 o 
  -5   4   8      307.97      320.35     18.06 o 
  -4   4   8      569.82      530.65     15.10 o 
  -3   4   8     7994.97     7884.86    382.59 o 
  -2   4   8      109.88      124.47     10.56 o 
  -1   4   8       26.43       30.55      5.29 o 
   0   4   8      422.46      454.83     10.09 o 
   1   4   8     5503.12     5143.39    146.07 o 
   2   4   8       10.34        8.21      7.63 o 
   3   4   8        4.76       16.84     20.39 o 
   4   4   8     1054.94     1061.27     24.62 o 
   5   4   8      250.55      277.89     16.63 o 
   6   4   8     1508.99     1429.99     52.53 o 
   7   4   8        0.01       12.36     11.10 o 
   8   4   8     1967.57     1854.45     54.41 o 
   9   4   8       21.42       27.38     14.25 o 
  10   4   8      435.77      465.78     28.56 o 
  11   4   8        0.88      -10.67     19.46 o 
  12   4   8      552.94      517.02     29.27 o 
 -17   5   8       67.90       47.36     22.37 o 
 -16   5   8      105.12      122.55     19.67 o 
 -15   5   8      736.76      801.12     30.02 o 
 -14   5   8      228.79      266.20     30.77 o 
 -13   5   8     3646.73     3605.99     92.84 o 
 -12   5   8     1325.81     1279.35     33.58 o 
 -11   5   8     2944.29     3082.52     81.67 o 
 -10   5   8      655.44      644.94     21.55 o 
  -9   5   8     1836.64     1886.81     63.67 o 
  -8   5   8        8.26        8.47      9.99 o 
  -7   5   8     3124.08     3312.55    153.80 o 
  -6   5   8      627.18      704.48     26.10 o 
  -5   5   8      218.25      267.54     12.68 o 
  -4   5   8        2.30       15.61     16.37 o 
  -3   5   8     1820.22     1850.73     67.24 o 
  -2   5   8       73.83       44.34      9.18 o 
  -1   5   8      903.16      847.52     16.17 o 
   0   5   8      363.63      352.26      9.57 o 
   1   5   8     1533.69     1525.78     25.06 o 
   2   5   8     1947.79     1916.57     47.23 o 
   3   5   8     4556.98     4341.63     97.77 o 
   4   5   8      246.17      293.46     21.35 o 
   5   5   8       31.03       38.57     11.93 o 
   6   5   8      109.42       92.93     13.39 o 
   7   5   8     1205.86     1195.37     33.11 o 
   8   5   8       39.17       62.62     13.75 o 
   9   5   8       18.74       40.64     15.71 o 
  10   5   8      216.19      178.72     32.75 o 
  11   5   8      391.15      387.88     25.78 o 
  12   5   8       22.66        4.46     18.55 o 
 -17   6   8       30.84       38.53     16.14 o 
 -16   6   8      724.74      702.53     30.42 o 
 -15   6   8      279.00      273.78     22.87 o 
 -14   6   8       19.16       25.93     14.16 o 
 -13   6   8      732.91      705.11     26.79 o 
 -12   6   8       15.77       15.22     16.38 o 
 -11   6   8     2364.92     2384.70     58.08 o 
 -10   6   8       24.25       22.50     14.51 o 
  -9   6   8      365.61      371.37     16.20 o 
  -8   6   8     2707.83     2586.19     58.66 o 
  -7   6   8      460.36      412.75     16.37 o 
  -6   6   8      336.38      369.33     37.98 o 
  -5   6   8      676.26      666.70     17.65 o 
  -4   6   8     3544.13     3690.48     81.26 o 
  -3   6   8      764.00      723.52     18.07 o 
  -2   6   8     1400.45     1508.33     36.97 o 
  -1   6   8      151.59      159.96      7.28 o 
   0   6   8       63.65       81.14      6.55 o 
   1   6   8     2358.93     2253.40     41.47 o 
   2   6   8     1637.74     1727.96     47.01 o 
   3   6   8      336.23      328.63     16.68 o 
   4   6   8     2081.00     2075.87     52.05 o 
   5   6   8      534.48      581.82     30.18 o 
   6   6   8      194.34      232.29     16.74 o 
   7   6   8        1.52       -9.17     13.97 o 
   8   6   8      442.31      385.04     21.81 o 
   9   6   8      211.92      170.37     18.60 o 
  10   6   8       25.29       36.32     18.28 o 
  11   6   8       23.60       26.85     21.11 o 
  12   6   8       79.65       94.75     19.10 o 
 -17   7   8       47.71       12.38     29.57 o 
 -16   7   8       87.19      142.28     23.45 o 
 -15   7   8      372.67      424.64     25.80 o 
 -14   7   8      183.51      163.97     20.49 o 
 -13   7   8      644.58      713.54     28.67 o 
 -12   7   8      102.67      133.68     17.08 o 
 -11   7   8      145.76      199.50     16.77 o 
 -10   7   8      200.33      225.66     37.13 o 
  -9   7   8     1175.57     1306.78     27.62 o 
  -8   7   8      371.92      409.11     17.01 o 
  -7   7   8     1027.38     1031.30     26.41 o 
  -6   7   8       13.96        9.21      9.41 o 
  -5   7   8       45.27       50.11      9.97 o 
  -4   7   8      706.75      641.75     20.39 o 
  -3   7   8     6371.10     6488.16    176.51 o 
  -2   7   8     2950.36     2971.27    113.32 o 
  -1   7   8      508.24      614.10     17.24 o 
   0   7   8     1767.49     1681.27     31.67 o 
   1   7   8     6644.25     6848.51    131.74 o 
   2   7   8      353.88      371.33     16.21 o 
   3   7   8      266.15      306.47     23.51 o 
   4   7   8     1316.13     1458.03     52.05 o 
   5   7   8     5106.99     5041.75    117.89 o 
   6   7   8       30.78        2.28     13.95 o 
   7   7   8     1002.33      919.44     27.83 o 
   8   7   8      621.12      626.94     28.44 o 
   9   7   8       10.02        6.24     12.42 o 
  10   7   8      114.20      105.25     19.33 o 
  11   7   8       35.35       25.90     28.43 o 
 -17   8   8        5.01        4.57     18.58 o 
 -16   8   8      140.06      107.36     48.52 o 
 -15   8   8       73.42      102.01     35.03 o 
 -14   8   8       69.92       74.02     16.00 o 
 -13   8   8       12.39       38.13     13.62 o 
 -12   8   8      310.80      350.89     22.18 o 
 -11   8   8      278.90      342.91     19.99 o 
 -10   8   8      447.12      450.05     19.94 o 
  -9   8   8       72.18       84.84     12.86 o 
  -8   8   8     1482.75     1441.32     45.00 o 
  -7   8   8      257.41      290.59     15.06 o 
  -6   8   8     4087.46     4072.56    191.87 o 
  -5   8   8        1.93        2.45      8.11 o 
  -4   8   8      538.99      504.50     16.54 o 
  -3   8   8       49.51       43.84      9.90 o 
  -2   8   8     1324.26     1284.69     84.31 o 
  -1   8   8       39.94       46.95      6.40 o 
   0   8   8     2282.08     2169.78     37.90 o 
   1   8   8      402.86      376.43     11.36 o 
   2   8   8     3048.09     2809.06     80.26 o 
   3   8   8      108.76      118.49     15.83 o 
   4   8   8      239.71      253.97     16.37 o 
   5   8   8     1576.01     1549.49     41.25 o 
   6   8   8      410.29      428.90     45.29 o 
   7   8   8       38.13       67.37     14.42 o 
   8   8   8       27.10       32.34     23.03 o 
   9   8   8      132.97      158.86     17.97 o 
  10   8   8       32.89       37.37     14.84 o 
  11   8   8      100.03      125.40     23.32 o 
 -16   9   8        9.12        5.30     29.75 o 
 -15   9   8      286.20      276.61     23.96 o 
 -14   9   8      186.24      125.68     17.31 o 
 -13   9   8      746.60      727.38     29.27 o 
 -12   9   8       73.87       39.07     20.09 o 
 -11   9   8      473.50      435.12     22.68 o 
 -10   9   8      225.59      219.46     16.92 o 
  -9   9   8     4193.24     4166.24    185.34 o 
  -8   9   8      152.16      169.32     13.95 o 
  -7   9   8     1794.07     1890.74     53.33 o 
  -6   9   8      702.52      733.72     20.65 o 
  -5   9   8     4664.83     4845.39    109.70 o 
  -4   9   8     1775.93     1699.20     47.40 o 
  -3   9   8      289.45      257.52     14.10 o 
  -2   9   8      487.97      453.91     17.38 o 
  -1   9   8      473.09      568.70     13.44 o 
   0   9   8      966.86      980.05     19.08 o 
   1   9   8       51.88       58.79      7.41 o 
   2   9   8      386.32      353.65     17.58 o 
   3   9   8      452.02      418.65     19.81 o 
   4   9   8     2308.78     2418.54     59.00 o 
   5   9   8        1.10        0.88     11.16 o 
   6   9   8       18.88       39.24     13.29 o 
   7   9   8      281.88      286.24     19.89 o 
   8   9   8        0.55       10.46     20.45 o 
   9   9   8      313.05      323.59     24.32 o 
  10   9   8        5.40        0.18     16.75 o 
  11   9   8      634.29      621.07     34.65 o 
 -16  10   8      123.40       67.60     20.10 o 
 -15  10   8      449.75      463.05     38.99 o 
 -14  10   8      188.03      201.94     32.93 o 
 -13  10   8       20.88       36.40     27.89 o 
 -12  10   8      750.61      650.04     32.88 o 
 -11  10   8       33.76       46.75     15.97 o 
 -10  10   8     2309.28     2259.16     92.20 o 
  -9  10   8      343.77      331.58     34.55 o 
  -8  10   8      248.36      285.43     41.09 o 
  -7  10   8     6793.35     6639.52    163.09 o 
  -6  10   8       33.12       35.62     11.50 o 
  -5  10   8      759.50      772.10     22.44 o 
  -4  10   8        0.41       15.14     11.13 o 
  -3  10   8        1.41        1.36     16.25 o 
  -2  10   8      197.74      125.62     13.08 o 
  -1  10   8       81.18      103.23      8.48 o 
   0  10   8       50.20       66.43      7.40 o 
   1  10   8      425.96      394.80     12.50 o 
   2  10   8      308.61      274.68     15.48 o 
   3  10   8      546.61      591.71     22.52 o 
   4  10   8     6187.55     6625.47    154.40 o 
   5  10   8      113.39      108.98     14.26 o 
   6  10   8       98.46       95.65     17.27 o 
   7  10   8       46.47       88.16     16.41 o 
   8  10   8      104.14      150.35     32.93 o 
   9  10   8      178.88      118.87     22.00 o 
  10  10   8       20.53       24.13     16.96 o 
  11  10   8      187.98      189.03     23.54 o 
 -16  11   8        0.14       17.86     17.11 o 
 -15  11   8      136.06      104.88     18.90 o 
 -14  11   8        3.08        1.92     15.37 o 
 -13  11   8      403.09      393.64     24.87 o 
 -12  11   8      482.35      498.40     46.25 o 
 -11  11   8      543.40      546.35     55.19 o 
 -10  11   8      297.47      255.29     30.47 o 
  -9  11   8       65.55       71.85     12.77 o 
  -8  11   8     1242.03     1317.94     88.72 o 
  -7  11   8     1062.12     1090.37     57.38 o 
  -6  11   8     1007.17     1017.31     46.99 o 
  -5  11   8      143.06      183.77     14.15 o 
  -4  11   8     4161.77     4243.07    123.35 o 
  -3  11   8       57.86       55.93     16.67 o 
  -2  11   8        0.86       14.89      9.74 o 
  -1  11   8      154.18      186.84     10.08 o 
   0  11   8     2571.00     2739.70     47.92 o 
   1  11   8      637.14      661.44     16.12 o 
   2  11   8      149.58      151.20     14.06 o 
   3  11   8      172.84      194.35     17.34 o 
   4  11   8       35.35       16.19     12.04 o 
   5  11   8        3.03       15.91     13.11 o 
   6  11   8      276.68      209.31     17.78 o 
   7  11   8        1.60      -14.01     20.00 o 
   8  11   8        1.22      -13.93     13.93 o 
   9  11   8       15.46       59.61     17.70 o 
  10  11   8       29.55       59.69     20.83 o 
 -15  12   8      207.57      234.02     23.17 o 
 -14  12   8       19.89       23.80     17.65 o 
 -13  12   8        6.41       28.51     16.79 o 
 -12  12   8      124.30       67.14     29.33 o 
 -11  12   8      120.28      130.69     16.82 o 
 -10  12   8        0.53       -4.06     11.91 o 
  -9  12   8      141.13       92.99     32.15 o 
  -8  12   8      181.73      168.27     38.27 o 
  -7  12   8       82.48       83.26     15.33 o 
  -6  12   8     2564.11     2525.02     80.39 o 
  -5  12   8      548.77      538.41     20.96 o 
  -4  12   8     3672.64     3787.01     92.63 o 
  -3  12   8      370.56      349.48     17.38 o 
  -2  12   8     5064.33     4575.93    258.38 o 
  -1  12   8       67.71       73.57      9.80 o 
   0  12   8     5569.66     5514.63     91.64 o 
   1  12   8      352.46      324.80     18.15 o 
   2  12   8      290.07      322.84     17.86 o 
   3  12   8      282.46      321.67     41.39 o 
   4  12   8        5.11       -1.26     12.13 o 
   5  12   8       89.29       98.50     16.53 o 
   6  12   8      225.24      246.43     20.64 o 
   7  12   8      849.28      889.65     30.79 o 
   8  12   8      239.91      255.69     21.14 o 
   9  12   8       27.64       59.50     16.35 o 
  10  12   8        0.02        5.28     14.89 o 
 -15  13   8       29.88        5.87     17.67 o 
 -14  13   8       17.79       -0.02     18.40 o 
 -13  13   8      244.09      191.30     22.66 o 
 -12  13   8      377.96      352.52     25.65 o 
 -11  13   8        3.81        8.83     13.99 o 
 -10  13   8        1.79        0.22     11.76 o 
  -9  13   8     1588.21     1494.57     40.94 o 
  -8  13   8      453.10      457.56     23.90 o 
  -7  13   8     1894.61     1864.31     60.05 o 
  -6  13   8     2568.25     2441.81     63.50 o 
  -5  13   8      521.65      519.56     22.55 o 
  -4  13   8      507.03      509.07     26.16 o 
  -3  13   8     2450.86     2302.34    134.04 o 
  -2  13   8      366.53      353.96     18.75 o 
  -1  13   8       30.23       35.26      7.51 o 
   0  13   8       82.34      109.02      9.39 o 
   1  13   8     1629.55     1506.22     24.66 o 
   2  13   8        7.72       22.73     12.04 o 
   3  13   8      128.78      137.47     15.68 o 
   4  13   8        0.03        7.53     11.63 o 
   5  13   8      225.88      232.18     33.23 o 
   6  13   8        5.41        3.26     18.41 o 
   7  13   8       19.58        6.90     15.01 o 
   8  13   8        4.80        4.84     13.33 o 
   9  13   8       77.04       71.70     19.21 o 
 -14  14   8      109.61      140.59     21.63 o 
 -13  14   8      189.02      194.36     26.27 o 
 -12  14   8      114.19       93.15     18.89 o 
 -11  14   8      477.37      478.03     26.32 o 
 -10  14   8        5.35        5.26     15.35 o 
  -9  14   8      265.18      308.40     54.28 o 
  -8  14   8        0.38       -5.91     16.05 o 
  -7  14   8      482.20      417.62     21.73 o 
  -6  14   8      128.49      134.71     15.86 o 
  -5  14   8      260.36      266.80     17.98 o 
  -4  14   8        0.09      -13.49     13.49 o 
  -3  14   8      184.33      178.27     16.12 o 
  -2  14   8      173.69      163.93     26.63 o 
  -1  14   8      251.72      234.89     12.54 o 
   0  14   8       57.42       75.30      9.85 o 
   1  14   8       22.26       22.96      8.77 o 
   2  14   8      243.74      198.58     15.88 o 
   3  14   8       18.63       18.67     22.55 o 
   4  14   8      346.50      384.15     25.49 o 
   5  14   8      561.11      506.07     29.69 o 
   6  14   8        6.60        4.40     15.14 o 
   7  14   8       69.54       79.68     18.30 o 
   8  14   8        3.99       24.38     14.05 o 
   9  14   8       18.85       21.47     24.77 o 
 -14  15   8        0.31       13.52     17.21 o 
 -13  15   8       27.13       46.43     20.14 o 
 -12  15   8      598.71      596.23     34.68 o 
 -11  15   8        0.04       -5.14     15.94 o 
 -10  15   8      242.11      219.13     24.13 o 
  -9  15   8      829.02      798.05     36.60 o 
  -8  15   8       51.06       45.20     13.04 o 
  -7  15   8        8.58       13.05     11.42 o 
  -6  15   8      801.26      836.74     29.07 o 
  -5  15   8      413.53      399.23     20.90 o 
  -4  15   8      247.62      222.08     26.45 o 
  -3  15   8      357.50      404.78     21.18 o 
  -2  15   8       26.30       42.92     16.46 o 
  -1  15   8        3.95       14.89      9.66 o 
   0  15   8        0.53        8.01      7.13 o 
   1  15   8      162.35      147.56     11.51 o 
   2  15   8       15.47       44.77     13.68 o 
   3  15   8        3.72       18.14     15.59 o 
   4  15   8       45.90       45.48     30.47 o 
   5  15   8      151.86      151.23     18.76 o 
   6  15   8       17.09       20.30     42.16 o 
   7  15   8        0.17      -12.42     13.09 o 
   8  15   8        0.30      -12.02     19.22 o 
 -13  16   8        7.55       10.48     19.89 o 
 -12  16   8        0.15      -14.31     18.78 o 
 -11  16   8       26.47       18.82     28.07 o 
 -10  16   8      321.04      315.32     22.77 o 
  -9  16   8        6.44      -10.50     10.50 o 
  -8  16   8       10.14       14.75     13.15 o 
  -7  16   8      366.59      341.26     20.48 o 
  -6  16   8       50.11       82.69     14.67 o 
  -5  16   8      103.24       88.66     19.43 o 
  -4  16   8       43.70       35.83     14.45 o 
  -3  16   8        0.14       -8.84     13.13 o 
  -2  16   8      179.65      168.65     17.39 o 
  -1  16   8       76.29       98.72     10.47 o 
   0  16   8       15.81       26.45     12.10 o 
   1  16   8       15.73       12.83     10.73 o 
   2  16   8      296.29      277.14     19.68 o 
   3  16   8      316.20      328.73     21.41 o 
   4  16   8      147.07      227.56     21.02 o 
   5  16   8       48.44       57.73     43.30 o 
   6  16   8      112.86      142.20     18.95 o 
   7  16   8        0.03      -14.52     14.52 o 
 -12  17   8        9.55        3.16     26.81 o 
 -11  17   8      210.83      242.10     24.08 o 
 -10  17   8       59.16       42.11     17.58 o 
  -9  17   8      198.68      212.93     33.77 o 
  -8  17   8      231.77      237.88     21.38 o 
  -7  17   8      246.50      261.53     21.39 o 
  -6  17   8      298.19      307.10     32.39 o 
  -5  17   8       67.31       69.05     15.16 o 
  -4  17   8      194.11      228.35     36.05 o 
  -3  17   8       51.37       76.14     26.63 o 
  -2  17   8      205.47      191.36     36.41 o 
  -1  17   8      166.59      144.76     12.98 o 
   0  17   8       10.21        2.30      8.20 o 
   1  17   8      265.77      244.72     18.82 o 
   2  17   8       51.31       54.03     16.31 o 
   3  17   8        0.88       -4.96     13.17 o 
   4  17   8       11.54       -0.15     15.08 o 
   5  17   8       99.04      117.87     39.82 o 
   6  17   8        7.62        2.67     21.95 o 
   7  17   8        1.56        4.49     16.26 o 
 -11  18   8        1.31      -10.75     21.11 o 
 -10  18   8       26.70       55.23     17.26 o 
  -9  18   8      120.35      146.22     18.85 o 
  -8  18   8       41.59       28.39     18.46 o 
  -7  18   8      186.35      205.10     31.07 o 
  -6  18   8        2.68       -7.31     12.89 o 
  -5  18   8      409.68      458.94     28.42 o 
  -4  18   8      108.98      112.20     40.84 o 
  -3  18   8      525.25      514.59     26.24 o 
  -2  18   8      346.26      287.90     29.45 o 
  -1  18   8      208.78      216.11     14.19 o 
   0  18   8      217.77      237.91     26.18 o 
   1  18   8      211.79      173.38     14.19 o 
   2  18   8      381.76      368.35     29.45 o 
   3  18   8      153.54      154.77     23.27 o 
   4  18   8       49.43       59.72     18.77 o 
   5  18   8       35.59       26.53     15.21 o 
   6  18   8      174.81      200.11     50.32 o 
 -10  19   8       22.19       20.57     17.56 o 
  -9  19   8       85.16      111.06     20.31 o 
  -8  19   8       61.37       46.01     18.09 o 
  -7  19   8       98.26      115.33     18.80 o 
  -6  19   8       23.90       30.36     15.14 o 
  -5  19   8      380.43      348.10     24.89 o 
  -4  19   8        9.52        7.66     24.17 o 
  -3  19   8      297.53      251.68     21.88 o 
  -2  19   8       71.79       72.36     28.13 o 
  -1  19   8        5.68        0.78      9.41 o 
   0  19   8       18.40       13.37     10.21 o 
   1  19   8      321.16      321.28     18.10 o 
   2  19   8        2.76       10.55     14.58 o 
   3  19   8        8.17       26.15     15.38 o 
   4  19   8        4.32       12.19     14.66 o 
   5  19   8       68.77       47.68     17.90 o 
  -9  20   8      102.09       93.72     19.04 o 
  -8  20   8        4.12        5.36     25.79 o 
  -7  20   8      402.64      381.01     26.08 o 
  -6  20   8        1.37        7.28     24.47 o 
  -5  20   8      277.71      286.90     24.95 o 
  -4  20   8       36.00       63.98     18.75 o 
  -3  20   8      313.04      232.39     22.23 o 
  -2  20   8       89.80       29.90     18.86 o 
  -1  20   8      726.20      763.30     23.68 o 
   0  20   8       14.18       12.29     10.23 o 
   1  20   8        0.58        5.27      9.40 o 
   2  20   8      169.86      171.97     46.90 o 
   3  20   8       78.80       45.91     21.88 o 
  -7  21   8      101.59       96.67     19.57 o 
  -6  21   8       68.97       91.01     21.35 o 
  -5  21   8      842.88      916.15     37.42 o 
  -4  21   8        4.00       -5.67     29.87 o 
  -3  21   8      425.70      407.67     27.53 o 
  -2  21   8       43.49       47.71     21.68 o 
  -1  21   8       58.20       39.60     13.39 o 
   0  21   8      120.34      121.20     17.07 o 
   1  21   8      147.39      137.33     15.47 o 
 -18   1   9      203.72      179.47     17.01 o 
 -17   1   9      262.27      255.19     18.51 o 
 -16   1   9      254.25      288.10     19.19 o 
 -15   1   9       36.69       23.70     12.36 o 
 -14   1   9      508.55      485.86     27.36 o 
 -13   1   9      249.38      245.90     14.66 o 
 -12   1   9       27.30       35.26     11.31 o 
 -11   1   9     2901.10     2670.95     60.14 o 
 -10   1   9     2807.90     2821.20     85.38 o 
  -9   1   9     4692.92     4430.06     85.00 o 
  -8   1   9      469.07      483.93     13.94 o 
  -7   1   9      560.55      538.46     13.59 o 
  -6   1   9     1084.90      978.39     25.86 o 
  -5   1   9      306.58      194.59     10.10 o 
  -4   1   9      597.82      619.91     13.42 o 
  -3   1   9     2332.83     2323.93     51.09 o 
  -2   1   9        1.98        9.08      6.86 o 
  -1   1   9     8521.85     8375.40    103.04 o 
   0   1   9     1674.32     1574.44     35.13 o 
   1   1   9      793.66      772.83     12.22 o 
   2   1   9      308.64      321.68     13.66 o 
   3   1   9      592.47      581.48     16.38 o 
   4   1   9     1080.57     1087.97     23.02 o 
   5   1   9      142.17      133.45     11.64 o 
   6   1   9       25.36       30.55      9.59 o 
   7   1   9      205.49      164.99     13.76 o 
   8   1   9      888.62      989.50     37.68 o 
   9   1   9       61.22       50.16     13.92 o 
  10   1   9       41.93       20.62     14.18 o 
  11   1   9        8.86       10.17     13.30 o 
  12   1   9      208.57      321.85     22.83 o 
 -18   2   9       22.36       23.99     17.01 o 
 -17   2   9      118.95      124.28     18.78 o 
 -16   2   9       43.60       24.82     19.51 o 
 -15   2   9        0.51        7.19     13.75 o 
 -14   2   9       38.19       43.35     15.01 o 
 -13   2   9      125.89      146.76     28.31 o 
 -12   2   9      216.18      262.22     23.27 o 
 -11   2   9      193.03      202.69     16.12 o 
 -10   2   9      640.96      671.85     21.68 o 
  -9   2   9      217.69      238.93     14.73 o 
  -8   2   9     1881.91     1982.13     72.33 o 
  -7   2   9     2628.13     2649.96     68.67 o 
  -6   2   9     1730.11     1758.98     97.87 o 
  -5   2   9      541.73      630.01     17.29 o 
  -4   2   9     5149.76     5362.98    144.52 o 
  -3   2   9      339.87      368.64     13.00 o 
  -2   2   9       24.20       27.21      9.48 o 
  -1   2   9      705.92      675.33     12.14 o 
   0   2   9     3958.29     3995.61     67.44 o 
   1   2   9      109.99      109.55      7.58 o 
   2   2   9      433.89      520.13     28.56 o 
   3   2   9       65.16       63.58     10.95 o 
   4   2   9        2.43        4.40      9.66 o 
   5   2   9      109.59       89.70     17.33 o 
   6   2   9     1040.55      932.08     26.88 o 
   7   2   9        7.72       22.75     14.10 o 
   8   2   9       34.88        2.92     12.69 o 
   9   2   9      106.57       69.02     15.10 o 
  10   2   9       29.23       41.22     16.63 o 
  11   2   9        7.07       19.26     24.65 o 
  12   2   9        0.32       22.19     25.55 o 
 -18   3   9       33.78        4.81     18.11 o 
 -17   3   9       91.60      120.20     39.40 o 
 -16   3   9      638.93      617.12     28.54 o 
 -15   3   9       12.82       48.76     14.09 o 
 -14   3   9        0.79       12.37     14.55 o 
 -13   3   9      173.87      156.72     16.00 o 
 -12   3   9      957.41     1025.65     44.95 o 
 -11   3   9      311.82      276.78     16.29 o 
 -10   3   9      574.31      572.61     23.16 o 
  -9   3   9     2535.13     2405.90    136.25 o 
  -8   3   9       60.21       60.23      9.26 o 
  -7   3   9     2473.66     2450.40     64.99 o 
  -6   3   9      129.66      150.92     10.98 o 
  -5   3   9     6561.82     6280.53    165.26 o 
  -4   3   9      229.08      279.12     11.89 o 
  -3   3   9     2151.07     2069.94     55.90 o 
  -2   3   9      352.73      380.79     26.88 o 
  -1   3   9     3214.87     3254.66     53.38 o 
   0   3   9       88.46       90.88      6.61 o 
   1   3   9     2896.55     3102.57     51.75 o 
   2   3   9      412.81      425.97     15.74 o 
   3   3   9      604.64      666.87     69.30 o 
   4   3   9      691.30      716.56     22.31 o 
   5   3   9      533.68      583.84     21.54 o 
   6   3   9        5.24       13.75     11.79 o 
   7   3   9       78.99       64.15     14.94 o 
   8   3   9      945.84     1079.05     36.25 o 
   9   3   9       11.95       -7.43     19.31 o 
  10   3   9        1.62      -14.67     14.67 o 
  11   3   9      301.96      248.85     23.07 o 
 -18   4   9       29.94       46.80     22.12 o 
 -17   4   9        4.47       21.48     19.13 o 
 -16   4   9        2.40       14.18     13.98 o 
 -15   4   9       47.19       46.05     15.90 o 
 -14   4   9      122.84       88.35     22.07 o 
 -13   4   9      299.17      240.13     19.59 o 
 -12   4   9       16.34       15.73     23.81 o 
 -11   4   9        1.22        0.09     10.93 o 
 -10   4   9      146.66      170.62     13.73 o 
  -9   4   9      112.95      151.60     13.35 o 
  -8   4   9       46.49       48.50      9.86 o 
  -7   4   9      129.36      117.86     15.77 o 
  -6   4   9     4436.88     4464.86    139.99 o 
  -5   4   9       31.11       10.71      7.55 o 
  -4   4   9     5158.96     5106.96    146.48 o 
  -3   4   9       82.62      100.97      8.78 o 
  -2   4   9     1003.10      930.18     20.10 o 
  -1   4   9      131.38      123.66     10.01 o 
   0   4   9      173.75      237.50      8.80 o 
   1   4   9     1093.13     1200.73     19.89 o 
   2   4   9       12.81       20.69      8.05 o 
   3   4   9        0.51        4.78     16.37 o 
   4   4   9        2.28       13.71     10.12 o 
   5   4   9      966.03      921.73     26.10 o 
   6   4   9      303.67      335.35     24.53 o 
   7   4   9       76.76       94.19     13.79 o 
   8   4   9        3.67        1.36     13.06 o 
   9   4   9      431.31      421.88     23.49 o 
  10   4   9      152.44      154.36     20.93 o 
  11   4   9      352.33      353.79     34.19 o 
 -17   5   9        0.84       14.87     14.21 o 
 -16   5   9      493.51      571.27     32.57 o 
 -15   5   9       73.07       85.64     22.37 o 
 -14   5   9      166.57      142.51     18.66 o 
 -13   5   9       32.62        3.98     13.06 o 
 -12   5   9     2519.50     2601.92    107.90 o 
 -11   5   9      976.62     1025.51     46.27 o 
 -10   5   9      756.11      748.16     23.34 o 
  -9   5   9     2219.41     2130.00     55.58 o 
  -8   5   9      117.16      131.53     10.89 o 
  -7   5   9      126.75      108.51     13.71 o 
  -6   5   9      373.55      357.99     17.16 o 
  -5   5   9     4034.64     3991.70    125.35 o 
  -4   5   9     1051.20      969.99     45.57 o 
  -3   5   9       46.35       30.72      7.93 o 
  -2   5   9        1.24        9.48      9.72 o 
  -1   5   9     1467.68     1466.32     27.82 o 
   0   5   9      158.95      143.40      7.67 o 
   1   5   9      835.97      821.83     15.62 o 
   2   5   9        0.20       -2.19      8.01 o 
   3   5   9        1.82      -10.08     10.95 o 
   4   5   9     1205.98     1178.62     30.58 o 
   5   5   9      323.72      409.08     19.55 o 
   6   5   9       64.21       73.20     14.58 o 
   7   5   9      265.91      299.25     20.12 o 
   8   5   9      729.82      800.29     28.97 o 
   9   5   9        2.47       -9.81     17.45 o 
  10   5   9       26.08       22.63     15.27 o 
  11   5   9       22.58       31.23     20.15 o 
 -17   6   9       88.23       63.59     27.47 o 
 -16   6   9      140.61      162.18     22.75 o 
 -15   6   9      372.32      357.83     41.21 o 
 -14   6   9      123.22      129.37     19.14 o 
 -13   6   9       10.39       34.68     14.62 o 
 -12   6   9     2566.51     2536.53     67.42 o 
 -11   6   9     1928.82     2080.13    133.62 o 
 -10   6   9     1184.62     1079.02     41.72 o 
  -9   6   9     5800.17     5716.32    208.51 o 
  -8   6   9     2493.24     2264.76     59.45 o 
  -7   6   9       64.99       64.48     10.32 o 
  -6   6   9    10006.84    10010.33    217.84 o 
  -5   6   9     1179.20     1036.15     25.52 o 
  -4   6   9     1428.15     1410.96     38.70 o 
  -3   6   9        2.22       10.95      7.55 o 
  -2   6   9     3124.17     3133.23     73.31 o 
  -1   6   9      247.20      256.14     14.93 o 
   0   6   9     1048.05     1042.22     19.03 o 
   1   6   9     1208.94     1154.36     19.12 o 
   2   6   9      406.37      394.80     17.12 o 
   3   6   9        9.21       16.73     10.51 o 
   4   6   9       29.27       47.05     11.90 o 
   5   6   9      709.12      628.70     23.45 o 
   6   6   9      178.44      139.52     15.48 o 
   7   6   9      350.48      355.41     22.01 o 
   8   6   9     1181.84     1133.11     33.25 o 
   9   6   9      200.46      185.70     31.67 o 
  10   6   9      112.87      144.42     21.78 o 
  11   6   9      311.88      385.70     27.44 o 
 -17   7   9       25.68       13.16     23.21 o 
 -16   7   9      338.29      346.20     26.24 o 
 -15   7   9      253.64      290.65     26.58 o 
 -14   7   9        7.73        3.90     17.15 o 
 -13   7   9        9.72      -14.21     16.12 o 
 -12   7   9       24.77       34.26     15.05 o 
 -11   7   9     4416.86     4505.52    101.54 o 
 -10   7   9      631.32      636.67     29.94 o 
  -9   7   9      766.11      796.78     22.99 o 
  -8   7   9       43.99       48.20     16.37 o 
  -7   7   9      444.01      457.92     18.20 o 
  -6   7   9      146.61      123.76     22.97 o 
  -5   7   9     2141.31     2236.03    125.82 o 
  -4   7   9      745.12      680.64     20.80 o 
  -3   7   9      948.30      961.38     22.18 o 
  -2   7   9     1137.41     1149.32     45.75 o 
  -1   7   9      206.57      151.36      8.33 o 
   0   7   9     1165.01     1216.31     25.71 o 
   1   7   9      101.60      101.29      8.39 o 
   2   7   9       61.94       70.02     19.07 o 
   3   7   9      638.85      612.53     28.92 o 
   4   7   9      719.37      767.26     26.46 o 
   5   7   9     1464.82     1395.99     32.77 o 
   6   7   9       38.12       59.64     13.14 o 
   7   7   9      127.13      123.71     28.25 o 
   8   7   9      115.67      157.37     19.03 o 
   9   7   9       94.98       66.77     17.63 o 
  10   7   9        2.47       -7.63     15.69 o 
  11   7   9       30.65       31.29     17.51 o 
 -17   8   9      732.50      748.20     36.71 o 
 -16   8   9        4.08       -8.68     15.69 o 
 -15   8   9      146.88      142.61     19.99 o 
 -14   8   9       45.15       39.09     18.95 o 
 -13   8   9      554.17      606.42     26.68 o 
 -12   8   9      832.52      833.94     33.00 o 
 -11   8   9      241.25      244.86     17.90 o 
 -10   8   9     6280.89     5996.65    139.49 o 
  -9   8   9     1102.49     1106.00     32.98 o 
  -8   8   9     1962.89     1762.77     67.21 o 
  -7   8   9     2272.85     2369.80     65.90 o 
  -6   8   9     4543.13     4663.04    124.72 o 
  -5   8   9     1052.82     1062.40     24.09 o 
  -4   8   9       56.94       43.83      8.57 o 
  -3   8   9     1137.87     1165.80     27.39 o 
  -2   8   9     1845.21     1659.07     58.39 o 
  -1   8   9        2.88        4.70      6.19 o 
   0   8   9       43.45       88.92     20.66 o 
   1   8   9     2067.19     1983.12     43.34 o 
   2   8   9     7024.25     6843.23    215.69 o 
   3   8   9      940.54      960.85     53.83 o 
   4   8   9      347.22      401.21     22.38 o 
   5   8   9      103.55      115.23     20.99 o 
   6   8   9      509.13      533.57     24.33 o 
   7   8   9     1050.72     1147.94     35.75 o 
   8   8   9      301.79      322.51     23.75 o 
   9   8   9       35.60       21.17     23.51 o 
  10   8   9      184.91      195.75     32.03 o 
  11   8   9      170.05      227.36     34.91 o 
 -16   9   9      159.73      168.83     21.91 o 
 -15   9   9      559.04      513.40     30.92 o 
 -14   9   9       68.86       76.42     16.71 o 
 -13   9   9      964.35      941.57     46.15 o 
 -12   9   9      766.15      720.59     26.80 o 
 -11   9   9      438.07      385.67     20.95 o 
 -10   9   9      222.88      212.21     17.13 o 
  -9   9   9      304.64      309.69     18.31 o 
  -8   9   9      289.92      283.37     21.54 o 
  -7   9   9      880.24      830.81     32.29 o 
  -6   9   9      605.04      574.52     19.64 o 
  -5   9   9     1962.71     1952.35     54.09 o 
  -4   9   9      918.48      933.46     23.33 o 
  -3   9   9      802.44      828.34     22.02 o 
  -2   9   9      940.38      932.50     51.20 o 
  -1   9   9      623.84      647.67     15.10 o 
   0   9   9       47.72       36.30      8.60 o 
   1   9   9     6155.13     6104.13    111.52 o 
   2   9   9     1529.37     1453.71     39.06 o 
   3   9   9     5777.50     5885.86    138.60 o 
   4   9   9     1799.16     1678.13     39.52 o 
   5   9   9      376.25      292.79     19.21 o 
   6   9   9       43.27       42.21     15.35 o 
   7   9   9     1009.44      997.76     32.03 o 
   8   9   9      110.53      132.85     29.63 o 
   9   9   9        4.34       11.04     23.57 o 
  10   9   9       29.59       30.43     17.97 o 
 -16  10   9      139.87      127.77     19.67 o 
 -15  10   9       95.17      101.40     20.00 o 
 -14  10   9       10.49       39.77     15.38 o 
 -13  10   9      435.17      392.01     24.92 o 
 -12  10   9       87.47       91.66     17.19 o 
 -11  10   9      161.30      185.50     18.32 o 
 -10  10   9      564.03      599.87     24.56 o 
  -9  10   9      804.40      859.26     29.82 o 
  -8  10   9       31.09       39.83     11.61 o 
  -7  10   9       41.15       54.15     11.07 o 
  -6  10   9     4266.21     4520.76    111.32 o 
  -5  10   9      453.63      388.83     24.00 o 
  -4  10   9     2524.48     2451.34    135.69 o 
  -3  10   9      173.49      167.75     13.44 o 
  -2  10   9      823.77      788.26     23.38 o 
  -1  10   9       63.83       81.22      8.37 o 
   0  10   9      314.80      290.18     11.62 o 
   1  10   9        8.52        8.26     10.47 o 
   2  10   9       14.83       47.89     12.86 o 
   3  10   9      891.47      889.35     29.65 o 
   4  10   9     1573.49     1489.75     44.49 o 
   5  10   9      170.21      168.72     16.92 o 
   6  10   9       24.06       24.96     12.72 o 
   7  10   9      146.00      147.71     19.38 o 
   8  10   9       21.05       20.76     15.44 o 
   9  10   9      100.83       91.19     20.03 o 
  10  10   9        4.28       -9.22     22.37 o 
 -16  11   9        2.96        9.28     16.02 o 
 -15  11   9      230.91      305.56     25.70 o 
 -14  11   9      124.55      125.19     21.97 o 
 -13  11   9      277.62      269.63     22.04 o 
 -12  11   9       44.82       35.58     15.90 o 
 -11  11   9     1909.72     1909.72     71.27 o 
 -10  11   9      673.80      685.12     25.79 o 
  -9  11   9     1771.95     1792.97     57.82 o 
  -8  11   9      170.65      163.25     15.96 o 
  -7  11   9     2825.68     2777.16     73.32 o 
  -6  11   9     2968.54     3106.87     77.49 o 
  -5  11   9     2604.85     2646.88    109.30 o 
  -4  11   9        4.29       -2.28     14.51 o 
  -3  11   9      837.30      792.47     23.45 o 
  -2  11   9      880.42      886.30     24.74 o 
  -1  11   9       34.81       41.64      7.85 o 
   0  11   9        0.30       -6.82     12.01 o 
   1  11   9       29.06       11.60      8.75 o 
   2  11   9      230.02      267.18     30.11 o 
   3  11   9      164.15      194.18     18.80 o 
   4  11   9      121.78      123.89     25.31 o 
   5  11   9      212.89      250.08     19.79 o 
   6  11   9      217.05      254.76     21.09 o 
   7  11   9      133.95      145.66     23.15 o 
   8  11   9      260.65      217.70     20.25 o 
   9  11   9       91.40       83.02     26.39 o 
 -15  12   9        1.31       10.35     18.54 o 
 -14  12   9       57.63      128.38     44.62 o 
 -13  12   9      230.63      244.67     22.55 o 
 -12  12   9        1.84        8.75     14.52 o 
 -11  12   9      247.85      240.61     20.77 o 
 -10  12   9      647.46      586.69     24.65 o 
  -9  12   9      574.08      588.24     23.46 o 
  -8  12   9      150.16      125.64     14.14 o 
  -7  12   9       48.43       44.43     16.07 o 
  -6  12   9       29.64       46.45     11.40 o 
  -5  12   9      480.13      543.56     37.08 o 
  -4  12   9     2225.87     2203.98     59.69 o 
  -3  12   9        0.84       10.85     10.18 o 
  -2  12   9       79.78       73.38     12.82 o 
  -1  12   9       90.23       87.90     12.82 o 
   0  12   9      346.52      323.16     13.14 o 
   1  12   9      317.08      341.39     13.42 o 
   2  12   9       38.19       53.64     14.65 o 
   3  12   9       20.17       22.20     14.19 o 
   4  12   9       58.38       92.04     35.69 o 
   5  12   9        3.14       29.12     13.76 o 
   6  12   9       65.56       56.84     25.37 o 
   7  12   9       13.86       11.25     13.42 o 
   8  12   9       17.49       32.30     18.17 o 
   9  12   9       80.87       90.08     19.23 o 
 -15  13   9      215.73      192.99     22.64 o 
 -14  13   9      179.68      159.86     21.41 o 
 -13  13   9      172.61      161.44     20.77 o 
 -12  13   9      187.41      169.45     21.50 o 
 -11  13   9      507.17      565.90     26.51 o 
 -10  13   9       55.62       48.57     13.84 o 
  -9  13   9      133.22      156.23     17.03 o 
  -8  13   9      111.44       93.02     14.53 o 
  -7  13   9       21.47       35.42     13.57 o 
  -6  13   9       64.57       50.98     13.01 o 
  -5  13   9      186.32      168.39     14.93 o 
  -4  13   9        0.10        2.50     10.48 o 
  -3  13   9        8.23       23.09     11.46 o 
  -2  13   9      227.70      274.65     17.86 o 
  -1  13   9      158.90      197.40     18.67 o 
   0  13   9       94.09       87.11     10.34 o 
   1  13   9      267.79      268.08     12.42 o 
   2  13   9       18.15        8.09      9.75 o 
   3  13   9     1076.19     1133.07     31.80 o 
   4  13   9      118.66      101.90     17.50 o 
   5  13   9      385.29      382.96     50.45 o 
   6  13   9        2.73       32.35     29.45 o 
   7  13   9      638.05      677.37     39.66 o 
   8  13   9      182.80      187.14     23.26 o 
   9  13   9       30.04       33.63     29.69 o 
 -14  14   9      107.84      116.96     20.59 o 
 -13  14   9      197.02      212.57     24.01 o 
 -12  14   9      161.55      165.66     43.78 o 
 -11  14   9       66.29       76.90     17.29 o 
 -10  14   9      119.93      136.62     17.37 o 
  -9  14   9       36.84       48.02     12.93 o 
  -8  14   9      550.39      557.48     32.52 o 
  -7  14   9       51.02       58.81     19.31 o 
  -6  14   9      187.98      256.99     33.05 o 
  -5  14   9      191.73      235.26     17.72 o 
  -4  14   9      520.87      542.40     24.78 o 
  -3  14   9      217.11      224.21     17.51 o 
  -2  14   9       12.92       19.63     13.19 o 
  -1  14   9      118.06      116.91     10.29 o 
   0  14   9      493.03      474.51     22.38 o 
   1  14   9       23.82       20.42      9.68 o 
   2  14   9       16.00        4.21     11.17 o 
   3  14   9       39.30       53.70     14.97 o 
   4  14   9      581.36      490.22     25.50 o 
   5  14   9       17.39       -0.72     17.81 o 
   6  14   9       25.87       47.23     16.97 o 
   7  14   9       12.78       36.30     15.34 o 
   8  14   9       48.45        0.86     19.83 o 
 -14  15   9      250.60      321.41     27.89 o 
 -13  15   9      189.80      209.02     23.04 o 
 -12  15   9      208.01      239.70     24.67 o 
 -11  15   9       93.32      107.49     20.44 o 
 -10  15   9      424.90      448.37     25.02 o 
  -9  15   9      559.56      603.91     26.85 o 
  -8  15   9      205.67      190.89     19.11 o 
  -7  15   9      128.12      160.35     17.09 o 
  -6  15   9     1259.89     1219.79     32.63 o 
  -5  15   9      153.69      175.84     17.67 o 
  -4  15   9       99.05       97.88     15.69 o 
  -3  15   9      368.48      343.54     21.35 o 
  -2  15   9        2.44       40.05     14.46 o 
  -1  15   9      360.48      314.05     15.04 o 
   0  15   9       73.98       73.03     10.04 o 
   1  15   9       78.24      104.85     11.00 o 
   2  15   9        1.04        7.49     12.18 o 
   3  15   9        5.93       10.99     21.41 o 
   4  15   9       60.00       61.65     21.23 o 
   5  15   9       57.06       36.81     16.50 o 
   6  15   9       19.95       16.82     17.91 o 
   7  15   9       51.04       85.04     29.93 o 
 -13  16   9      206.66      209.70     25.07 o 
 -12  16   9        3.22      -16.06     16.06 o 
 -11  16   9       13.02       24.51     21.36 o 
 -10  16   9       90.78       74.54     18.62 o 
  -9  16   9       33.80       36.97     16.45 o 
  -8  16   9        2.94       17.71     17.44 o 
  -7  16   9      576.22      613.56     27.00 o 
  -6  16   9      173.84      193.28     18.82 o 
  -5  16   9      512.59      505.11     38.57 o 
  -4  16   9      367.81      401.53     22.02 o 
  -3  16   9        0.29      -15.63     17.93 o 
  -2  16   9      286.22      272.63     50.39 o 
  -1  16   9      114.86       97.47     11.53 o 
   0  16   9      423.38      443.54     20.17 o 
   1  16   9      183.86      206.34     17.16 o 
   2  16   9        5.33       11.19     12.13 o 
   3  16   9        0.65       26.99     16.17 o 
   4  16   9      745.62      776.11     39.66 o 
   5  16   9       61.16      107.78     17.88 o 
   6  16   9       17.38        6.60     15.44 o 
   7  16   9        9.87       -5.58     15.52 o 
 -12  17   9       53.02       56.07     19.56 o 
 -11  17   9        3.73       14.40     22.97 o 
 -10  17   9      194.00      212.44     24.18 o 
  -9  17   9      513.40      589.24     29.48 o 
  -8  17   9      256.30      251.76     20.91 o 
  -7  17   9       61.55       51.33     38.62 o 
  -6  17   9      235.87      279.81     21.65 o 
  -5  17   9       38.92       63.54     19.00 o 
  -4  17   9      217.22      232.13     19.55 o 
  -3  17   9       18.94       14.03     25.67 o 
  -2  17   9        0.00       10.10     13.95 o 
  -1  17   9      173.64      198.56     13.77 o 
   0  17   9       49.35       57.17     14.37 o 
   1  17   9      134.86      144.09     12.54 o 
   2  17   9        7.77        1.68     14.37 o 
   3  17   9      447.33      458.69     29.72 o 
   4  17   9        0.04       11.27     17.30 o 
   5  17   9      126.91      141.18     21.06 o 
   6  17   9       82.42       86.63     28.79 o 
 -11  18   9        9.55       -4.03     15.29 o 
 -10  18   9        0.10       26.70     18.59 o 
  -9  18   9        2.46       24.69     20.69 o 
  -8  18   9      195.73      146.17     26.39 o 
  -7  18   9      276.62      245.12     20.90 o 
  -6  18   9       12.91       12.52     24.23 o 
  -5  18   9       37.49       59.89     19.55 o 
  -4  18   9       55.26       49.00     16.44 o 
  -3  18   9      119.74       89.41     17.99 o 
  -2  18   9       43.54       82.55     35.03 o 
  -1  18   9      142.80      146.26     14.55 o 
   0  18   9      302.96      259.76     16.80 o 
   1  18   9       71.74       80.22     11.47 o 
   2  18   9       74.82       97.47     18.29 o 
   3  18   9       18.31       11.28     17.03 o 
   4  18   9       45.65       49.95     16.62 o 
   5  18   9      179.34      178.03     38.69 o 
 -10  19   9      181.71      180.57     43.90 o 
  -9  19   9      105.52       60.21     17.81 o 
  -8  19   9       53.41       69.65     15.95 o 
  -7  19   9        4.91        8.58     16.49 o 
  -6  19   9       62.80       31.47     16.56 o 
  -5  19   9      579.16      503.37     27.02 o 
  -4  19   9        0.67      -14.53     14.53 o 
  -3  19   9       51.99       75.05     23.81 o 
  -2  19   9       74.42      108.37     18.82 o 
  -1  19   9      359.92      388.25     18.80 o 
   0  19   9       89.78       89.55     12.07 o 
   1  19   9       25.53       48.61     11.19 o 
   2  19   9        7.49        0.03     18.04 o 
   3  19   9       10.40       -0.26     19.11 o 
   4  19   9      180.94      154.61     23.24 o 
  -8  20   9      108.16       96.57     20.15 o 
  -7  20   9       18.64       39.63     15.14 o 
  -6  20   9        2.53       27.58     17.08 o 
  -5  20   9        1.20       -9.59     25.25 o 
  -4  20   9        2.07      -16.68     20.08 o 
  -3  20   9        0.02       44.20     38.62 o 
  -2  20   9       42.31       57.40     33.65 o 
  -1  20   9      205.53      163.30     14.85 o 
   0  20   9       16.44       20.77     11.27 o 
   1  20   9       19.41       30.70     11.18 o 
   2  20   9       10.93        0.91     12.64 o 
  -6  21   9       62.90       53.08     18.68 o 
  -5  21   9      407.08      432.00     48.41 o 
  -4  21   9       48.16       63.43     18.64 o 
  -3  21   9       52.19       83.98     51.28 o 
  -2  21   9        0.12      -19.37     19.37 o 
  -1  21   9      161.62      173.33     14.94 o 
   0  21   9       44.49       53.82     11.95 o 
 -18   0  10     1256.84     1169.00     48.25 o 
 -17   0  10       21.82       38.19     14.45 o 
 -16   0  10        1.53       18.02     16.47 o 
 -15   0  10      646.06      660.70     28.54 o 
 -14   0  10     1627.90     1565.78     41.56 o 
 -13   0  10      661.98      614.00     27.78 o 
 -12   0  10     2434.40     2427.58     58.77 o 
 -11   0  10     1369.89     1423.41     49.82 o 
 -10   0  10     5642.24     5861.18    170.29 o 
  -9   0  10     2203.94     2171.07     95.59 o 
  -8   0  10       60.09       66.62      9.88 o 
  -7   0  10     1107.58     1130.94     29.01 o 
  -6   0  10      335.16      329.86     13.36 o 
  -5   0  10     2500.74     2145.62     54.10 o 
  -4   0  10        2.27       -0.15      6.38 o 
  -3   0  10     1004.71     1048.00     26.63 o 
  -2   0  10     2575.05     2385.18     63.09 o 
  -1   0  10     4452.27     3979.72     85.15 o 
   0   0  10     6508.69     6545.86    124.22 o 
   1   0  10      246.50      289.47     11.30 o 
   2   0  10     3262.04     3316.07     81.43 o 
   3   0  10     1701.53     1697.74     45.38 o 
   4   0  10      131.01      130.56     13.06 o 
   5   0  10       22.31       40.50     11.95 o 
   6   0  10      362.01      302.88     18.83 o 
   7   0  10       21.38       10.63     14.06 o 
   8   0  10      173.60      199.42     28.55 o 
   9   0  10      183.23      149.00     18.04 o 
  10   0  10        1.65       33.43     17.04 o 
  11   0  10      433.83      441.11     27.37 o 
 -18   1  10      268.16      210.09     18.30 o 
 -17   1  10       94.65       75.04     21.59 o 
 -16   1  10      399.35      364.07     24.08 o 
 -15   1  10       22.13       34.70     15.46 o 
 -14   1  10        5.37       -2.74     10.54 o 
 -13   1  10       49.97       32.28     18.63 o 
 -12   1  10        0.41        3.31     10.23 o 
 -11   1  10      103.72      116.13     18.32 o 
 -10   1  10       53.99       58.50      9.53 o 
  -9   1  10        5.46       28.16     13.71 o 
  -8   1  10        9.32        9.09      7.69 o 
  -7   1  10       77.02       76.30      8.33 o 
  -6   1  10      458.70      516.39     14.04 o 
  -5   1  10       45.37       28.40      5.76 o 
  -4   1  10        8.80       -2.24      5.95 o 
  -3   1  10        0.22        5.92      5.45 o 
  -2   1  10        3.95       22.48     11.26 o 
  -1   1  10        7.40       20.87      4.16 o 
   0   1  10     1056.60     1127.30     17.14 o 
   1   1  10      230.94      215.09      7.78 o 
   2   1  10       36.35       36.34      7.89 o 
   3   1  10      824.42      808.05     18.71 o 
   4   1  10        0.72        6.93      8.72 o 
   5   1  10      117.88      119.16     12.35 o 
   6   1  10       27.30       43.00     11.83 o 
   7   1  10       77.55       77.05     12.19 o 
   8   1  10      139.45      133.07     15.32 o 
   9   1  10        1.76        9.50     10.60 o 
  10   1  10        0.24       19.88     12.23 o 
  11   1  10        3.30       16.95     16.15 o 
 -18   2  10      791.65      764.35     37.67 o 
 -17   2  10       59.31       25.63     36.47 o 
 -16   2  10      305.48      272.77     58.78 o 
 -15   2  10        6.44        8.99     14.64 o 
 -14   2  10     1857.68     1771.09     46.73 o 
 -13   2  10      255.01      211.82     17.19 o 
 -12   2  10      851.36      821.67     25.96 o 
 -11   2  10     1685.74     1686.52     46.31 o 
 -10   2  10     4591.22     4513.73    112.41 o 
  -9   2  10     2847.80     2908.95     95.82 o 
  -8   2  10       20.89       22.06     16.61 o 
  -7   2  10      213.16      224.46     17.04 o 
  -6   2  10        6.03       20.51      6.26 o 
  -5   2  10     3424.16     3187.41     81.35 o 
  -4   2  10      252.45      282.47     12.72 o 
  -3   2  10     1122.38     1189.26     42.93 o 
  -2   2  10      547.58      566.34     17.55 o 
  -1   2  10     3208.85     2969.40     54.28 o 
   0   2  10      698.69      646.51     14.08 o 
   1   2  10        0.43        1.66      6.47 o 
   2   2  10     2139.88     2189.74    104.30 o 
   3   2  10      103.36      111.68     12.89 o 
   4   2  10     1043.52     1029.36     38.65 o 
   5   2  10      190.72      169.92     16.67 o 
   6   2  10      154.35      174.54     17.52 o 
   7   2  10        3.21        4.05     11.44 o 
   8   2  10       38.81       16.05     11.87 o 
   9   2  10       32.84        7.02     20.41 o 
  10   2  10      186.49      193.46     46.54 o 
  11   2  10       80.58       87.76     32.45 o 
 -18   3  10        1.06       -6.62     13.65 o 
 -17   3  10       95.83       89.62     19.23 o 
 -16   3  10       78.43       97.44     19.13 o 
 -15   3  10      636.81      608.33     28.34 o 
 -14   3  10       21.09       45.53     31.73 o 
 -13   3  10       22.22        8.50     12.40 o 
 -12   3  10      475.18      419.41     21.16 o 
 -11   3  10      110.29      132.12     13.62 o 
 -10   3  10     1881.63     1942.55     50.31 o 
  -9   3  10      242.30      198.22     37.43 o 
  -8   3  10     2311.63     2273.72    102.16 o 
  -7   3  10     2437.79     2385.53     66.78 o 
  -6   3  10      119.18      116.47     16.91 o 
  -5   3  10       90.96       78.10      8.91 o 
  -4   3  10     1601.65     1605.55     42.13 o 
  -3   3  10     1126.03     1222.28     67.60 o 
  -2   3  10      579.32      563.43     23.64 o 
  -1   3  10     1833.36     1897.13     39.46 o 
   0   3  10      172.94      149.11      8.05 o 
   1   3  10     3149.21     3087.04     52.45 o 
   2   3  10      547.87      579.59     19.21 o 
   3   3  10        9.39        6.02     18.89 o 
   4   3  10        4.65        2.03     10.05 o 
   5   3  10      620.46      597.94     32.22 o 
   6   3  10      204.62      218.55     18.25 o 
   7   3  10       58.27       69.39     22.31 o 
   8   3  10        4.26       14.71     12.77 o 
   9   3  10       17.95        2.70     15.97 o 
  10   3  10       59.05       71.59     24.65 o 
  11   3  10        5.52       17.90     16.69 o 
 -18   4  10      791.21      722.23     64.56 o 
 -17   4  10       24.51       10.96     14.19 o 
 -16   4  10       95.46      129.92     19.13 o 
 -15   4  10      571.85      570.86     33.84 o 
 -14   4  10     1289.93     1254.74     34.08 o 
 -13   4  10       20.44       21.25     14.41 o 
 -12   4  10     1328.68     1354.29     34.72 o 
 -11   4  10       60.89       72.26     25.07 o 
 -10   4  10       14.99       18.09     11.93 o 
  -9   4  10     5895.29     5692.70    123.25 o 
  -8   4  10       33.36       22.61      9.79 o 
  -7   4  10       89.96       82.97     10.30 o 
  -6   4  10     2372.96     2586.46    149.42 o 
  -5   4  10     2524.16     2323.65    156.60 o 
  -4   4  10      544.13      569.28     17.10 o 
  -3   4  10      891.49      922.95     20.88 o 
  -2   4  10      149.43      138.27     10.98 o 
  -1   4  10      431.81      384.60     12.25 o 
   0   4  10      688.53      664.68     14.65 o 
   1   4  10     1231.93     1177.06     21.55 o 
   2   4  10     1141.42     1157.78     33.80 o 
   3   4  10       22.64       33.57     10.99 o 
   4   4  10      279.47      304.48     17.05 o 
   5   4  10        9.33       -8.01     12.64 o 
   6   4  10     2040.86     1927.55     45.62 o 
   7   4  10        9.82       12.36     12.22 o 
   8   4  10        5.97       18.52     14.79 o 
   9   4  10       32.12       16.70     12.72 o 
  10   4  10        0.34       -8.72     39.94 o 
  11   4  10       64.31       63.46     41.50 o 
 -17   5  10        8.20        0.35     18.49 o 
 -16   5  10      453.00      458.63     58.79 o 
 -15   5  10      244.24      246.75     33.95 o 
 -14   5  10        3.52      -11.77     19.37 o 
 -13   5  10      120.90      114.77     16.16 o 
 -12   5  10      254.45      283.83     18.95 o 
 -11   5  10      150.23      147.09     16.57 o 
 -10   5  10     1226.98     1254.72     66.69 o 
  -9   5  10     1483.91     1444.65     47.31 o 
  -8   5  10       15.02       24.64      9.14 o 
  -7   5  10       21.87       22.62     12.71 o 
  -6   5  10     3575.21     3589.58    160.27 o 
  -5   5  10      657.98      569.06     18.03 o 
  -4   5  10     1319.80     1241.38     32.61 o 
  -3   5  10     5102.01     5194.48    157.00 o 
  -2   5  10      967.43      899.30     28.81 o 
  -1   5  10     1970.58     1844.27     30.79 o 
   0   5  10     1198.29     1212.03     20.31 o 
   1   5  10      286.33      301.78     11.25 o 
   2   5  10      482.54      500.37     18.61 o 
   3   5  10      718.35      777.54     27.00 o 
   4   5  10      860.36      813.44     54.31 o 
   5   5  10     1985.62     1880.35     48.10 o 
   6   5  10      416.56      513.83     24.19 o 
   7   5  10      276.61      345.97     22.97 o 
   8   5  10       84.58       69.35     25.85 o 
   9   5  10      413.12      439.98     26.00 o 
  10   5  10       25.69       50.47     19.43 o 
 -17   6  10      312.60      313.19     24.99 o 
 -16   6  10      276.15      318.93     26.08 o 
 -15   6  10        6.62       -1.59     15.39 o 
 -14   6  10        4.60       36.46     14.07 o 
 -13   6  10     2566.47     2510.11     66.94 o 
 -12   6  10      139.99      130.63     16.66 o 
 -11   6  10      417.17      424.86     21.44 o 
 -10   6  10     3674.97     3698.84     95.29 o 
  -9   6  10     3168.25     3168.08    188.53 o 
  -8   6  10     1135.63     1076.73     29.56 o 
  -7   6  10       13.91       41.42     14.51 o 
  -6   6  10      580.85      569.40     18.22 o 
  -5   6  10      925.69      885.13     24.53 o 
  -4   6  10       26.60       30.90      7.92 o 
  -3   6  10       98.51       92.44     10.77 o 
  -2   6  10      820.33      837.84     45.49 o 
  -1   6  10        4.31        9.32      6.01 o 
   0   6  10     2159.57     2213.14     39.61 o 
   1   6  10       62.60       78.65      8.29 o 
   2   6  10      479.60      464.50     20.88 o 
   3   6  10      281.55      282.47     16.44 o 
   4   6  10      209.11      188.56     15.66 o 
   5   6  10       87.17      111.13     19.97 o 
   6   6  10        9.07        7.09     13.91 o 
   7   6  10        9.55       17.95     12.49 o 
   8   6  10       47.66       57.65     14.74 o 
   9   6  10      256.43      280.43     23.62 o 
  10   6  10      120.86      127.63     19.85 o 
 -17   7  10       36.59       35.89     40.36 o 
 -16   7  10        9.38       11.01     16.12 o 
 -15   7  10     1036.99     1024.93     40.43 o 
 -14   7  10      438.50      426.96     36.47 o 
 -13   7  10        1.40       -7.53     14.82 o 
 -12   7  10      164.44      175.12     25.49 o 
 -11   7  10     1506.34     1510.94     37.22 o 
 -10   7  10      372.75      385.61     19.85 o 
  -9   7  10     1536.54     1440.16     57.28 o 
  -8   7  10     2681.97     2702.97     61.66 o 
  -7   7  10     4318.92     4541.61    241.87 o 
  -6   7  10      728.35      721.34     21.24 o 
  -5   7  10       53.38       19.90     11.16 o 
  -4   7  10     1861.76     1865.52     44.39 o 
  -3   7  10      322.26      310.32     15.06 o 
  -2   7  10     1141.31     1100.95     28.07 o 
  -1   7  10      166.08      162.23     11.81 o 
   0   7  10      148.88      182.67      9.37 o 
   1   7  10     1460.76     1458.01     28.69 o 
   2   7  10      987.68     1057.52     28.61 o 
   3   7  10      115.85      131.67     14.34 o 
   4   7  10       55.52       68.38     16.79 o 
   5   7  10      390.02      360.33     20.57 o 
   6   7  10      360.37      419.25     42.53 o 
   7   7  10        1.40        2.17     23.63 o 
   8   7  10      292.43      274.38     24.51 o 
   9   7  10       65.22       57.20     16.84 o 
  10   7  10        2.44       12.99     29.87 o 
 -17   8  10       32.83       33.46     16.88 o 
 -16   8  10       24.11       32.47     16.27 o 
 -15   8  10      201.77      235.50     30.77 o 
 -14   8  10      138.32      186.72     21.03 o 
 -13   8  10      765.69      671.81     76.26 o 
 -12   8  10       42.31        7.10     17.35 o 
 -11   8  10     1708.75     1628.55     39.61 o 
 -10   8  10      865.25      918.94     29.76 o 
  -9   8  10      770.18      696.42     23.46 o 
  -8   8  10     1278.59     1255.88     57.57 o 
  -7   8  10     1847.21     1841.56     43.79 o 
  -6   8  10      566.50      553.31     19.44 o 
  -5   8  10      643.64      690.71     24.90 o 
  -4   8  10      206.47      149.16     13.15 o 
  -3   8  10       60.76       54.36     10.08 o 
  -2   8  10       81.90       79.97     11.49 o 
  -1   8  10       52.64       34.68      6.65 o 
   0   8  10      206.72      197.14      9.91 o 
   1   8  10       39.25       44.51      8.33 o 
   2   8  10     1966.97     1965.27     72.43 o 
   3   8  10        3.42        4.88     12.13 o 
   4   8  10        3.83       17.96     11.90 o 
   5   8  10      299.90      325.62     48.53 o 
   6   8  10       92.47       97.25     15.26 o 
   7   8  10      279.46      268.64     22.75 o 
   8   8  10      168.09      126.04     36.23 o 
   9   8  10        8.86       32.97     18.59 o 
  10   8  10      186.78      200.43     24.93 o 
 -16   9  10      193.13      232.00     30.41 o 
 -15   9  10      531.43      535.37     28.26 o 
 -14   9  10      252.77      163.23     21.95 o 
 -13   9  10      102.69      139.59     20.61 o 
 -12   9  10        0.40       16.11     21.35 o 
 -11   9  10       50.32       32.59     13.92 o 
 -10   9  10     1066.77     1038.39     30.13 o 
  -9   9  10      622.30      655.73     23.28 o 
  -8   9  10        2.10       22.07     10.65 o 
  -7   9  10       14.13       25.15     10.54 o 
  -6   9  10      528.02      521.87     31.32 o 
  -5   9  10       46.51       53.04     11.76 o 
  -4   9  10      131.13      157.74     13.08 o 
  -3   9  10     1884.28     2039.15     56.72 o 
  -2   9  10      479.57      466.79     32.22 o 
  -1   9  10     1377.97     1395.47     23.83 o 
   0   9  10       81.31       77.30      8.76 o 
   1   9  10     4322.82     4130.63     72.18 o 
   2   9  10      723.86      756.74     25.44 o 
   3   9  10      511.75      519.49     23.44 o 
   4   9  10      113.27      105.19     15.99 o 
   5   9  10      266.30      268.42     18.62 o 
   6   9  10       65.93       31.71     38.02 o 
   7   9  10      895.99      869.18     54.72 o 
   8   9  10      393.97      337.79     23.90 o 
   9   9  10       43.73        2.84     19.67 o 
 -16  10  10        2.68       10.45     16.31 o 
 -15  10  10      204.67      194.03     21.42 o 
 -14  10  10       86.12      114.29     18.93 o 
 -13  10  10      625.18      634.49     32.37 o 
 -12  10  10      299.39      384.76     60.22 o 
 -11  10  10       81.45       67.30     15.23 o 
 -10  10  10      129.78      125.02     17.07 o 
  -9  10  10      105.92       78.63     13.12 o 
  -8  10  10      454.94      489.35     20.49 o 
  -7  10  10      319.46      334.73     18.18 o 
  -6  10  10     3882.38     3898.71    201.30 o 
  -5  10  10      897.01      961.57     31.40 o 
  -4  10  10      341.84      303.04     16.21 o 
  -3  10  10      179.27      184.19     14.76 o 
  -2  10  10     2334.28     2250.77    151.16 o 
  -1  10  10      195.30      175.89     10.03 o 
   0  10  10      455.05      439.93     13.90 o 
   1  10  10     1529.51     1557.50     30.48 o 
   2  10  10     3810.95     3863.66     94.58 o 
   3  10  10      287.83      285.13     19.21 o 
   4  10  10      675.62      655.23     25.81 o 
   5  10  10      162.73      169.00     17.78 o 
   6  10  10        2.76       16.26     12.63 o 
   7  10  10        1.71       11.57     15.20 o 
   8  10  10       16.37       19.86     27.23 o 
   9  10  10      122.51      114.84     19.21 o 
 -16  11  10       23.39       33.14     32.51 o 
 -15  11  10       52.34       50.49     18.67 o 
 -14  11  10      497.70      484.86     29.28 o 
 -13  11  10      109.40      125.42     36.53 o 
 -12  11  10        5.23       18.65     14.60 o 
 -11  11  10      202.07      219.86     19.18 o 
 -10  11  10      826.60      911.00     72.79 o 
  -9  11  10        8.63       12.05     12.72 o 
  -8  11  10      460.20      432.69     21.34 o 
  -7  11  10       65.03       58.97     11.28 o 
  -6  11  10       40.56       38.32     11.44 o 
  -5  11  10      806.81      773.84     25.71 o 
  -4  11  10      433.82      436.17     19.88 o 
  -3  11  10        0.08        2.03     10.34 o 
  -2  11  10       81.07      109.36     17.26 o 
  -1  11  10        4.64       30.27      9.23 o 
   0  11  10       10.79       27.55      7.64 o 
   1  11  10       61.77       57.94      8.73 o 
   2  11  10       45.58       42.93     12.31 o 
   3  11  10      214.89      190.64     25.37 o 
   4  11  10      334.07      297.76     21.21 o 
   5  11  10      907.23      884.01     30.42 o 
   6  11  10       64.76       84.71     24.83 o 
   7  11  10       30.05       52.45     16.91 o 
   8  11  10      234.74      256.96     23.94 o 
   9  11  10       27.31       27.25     16.56 o 
 -15  12  10      329.37      314.71     28.01 o 
 -14  12  10       46.51       40.04     18.26 o 
 -13  12  10      145.83      133.17     48.58 o 
 -12  12  10      289.19      352.12     23.83 o 
 -11  12  10       67.99       84.80     30.05 o 
 -10  12  10     1062.80     1026.73     62.47 o 
  -9  12  10      608.30      561.76     25.37 o 
  -8  12  10        3.32       -2.87     11.87 o 
  -7  12  10      476.32      463.11     21.30 o 
  -6  12  10      120.28      108.13     14.38 o 
  -5  12  10      130.27      132.45     13.91 o 
  -4  12  10     1079.62     1042.83     30.79 o 
  -3  12  10        0.88      -12.31     15.23 o 
  -2  12  10      123.81      175.42     15.65 o 
  -1  12  10      155.02      154.41     10.64 o 
   0  12  10        5.01        9.23      7.50 o 
   1  12  10      551.44      574.73     16.15 o 
   2  12  10      250.85      278.44     29.93 o 
   3  12  10      399.30      361.99     22.16 o 
   4  12  10       27.84       47.70     13.59 o 
   5  12  10      290.81      263.87     20.64 o 
   6  12  10       39.02       53.44     17.39 o 
   7  12  10       37.11       40.66     17.21 o 
   8  12  10      112.25       50.16     18.72 o 
 -15  13  10        0.68       11.70     17.83 o 
 -14  13  10       77.81      130.29     19.67 o 
 -13  13  10      558.07      562.77     29.46 o 
 -12  13  10       12.79        5.06     22.67 o 
 -11  13  10        1.17       12.71     13.81 o 
 -10  13  10       29.41       36.77     15.73 o 
  -9  13  10       60.92       79.71     15.01 o 
  -8  13  10      190.98      181.47     18.32 o 
  -7  13  10     1100.38     1030.18     30.92 o 
  -6  13  10     1825.81     1977.92     70.91 o 
  -5  13  10       10.51        1.08     12.92 o 
  -4  13  10      138.22      105.78     14.87 o 
  -3  13  10      170.64      163.04     16.03 o 
  -2  13  10        1.04       12.82     11.92 o 
  -1  13  10       62.38       83.50      9.99 o 
   0  13  10        9.84        9.97      7.94 o 
   1  13  10       20.82        0.61      9.56 o 
   2  13  10      188.77      212.36     17.26 o 
   3  13  10     1489.42     1556.77     38.87 o 
   4  13  10        4.41        7.98     12.42 o 
   5  13  10       45.20       52.01     18.11 o 
   6  13  10      110.81      121.37     19.80 o 
   7  13  10      790.03      786.61     34.34 o 
   8  13  10        0.07        6.58     15.30 o 
 -14  14  10        3.21       -7.65     21.06 o 
 -13  14  10      157.16      194.84     28.61 o 
 -12  14  10        8.24        1.36     23.81 o 
 -11  14  10      261.01      254.27     21.89 o 
 -10  14  10       41.40       21.52     19.79 o 
  -9  14  10        0.23       27.50     13.73 o 
  -8  14  10       24.41       40.93     14.03 o 
  -7  14  10      457.42      396.72     22.44 o 
  -6  14  10      201.45      262.34     20.63 o 
  -5  14  10     1639.68     1604.80     73.24 o 
  -4  14  10      616.81      536.10     26.10 o 
  -3  14  10     1218.08     1220.57     45.62 o 
  -2  14  10     1137.80     1192.46     33.61 o 
  -1  14  10      482.56      440.41     16.65 o 
   0  14  10      700.58      585.08     17.26 o 
   1  14  10       99.63       91.98     11.50 o 
   2  14  10      780.09      912.29     30.84 o 
   3  14  10       21.89       16.61     16.37 o 
   4  14  10       11.02       37.42     13.54 o 
   5  14  10        5.27       13.42     15.55 o 
   6  14  10      219.31      238.46     23.93 o 
   7  14  10       48.08       59.79     23.02 o 
 -13  15  10      143.19      164.74     23.42 o 
 -12  15  10        2.10       10.50     17.01 o 
 -11  15  10        5.87        0.11     23.09 o 
 -10  15  10      377.63      299.39     22.72 o 
  -9  15  10      579.23      662.84     30.04 o 
  -8  15  10      104.65      103.56     15.14 o 
  -7  15  10       26.67       33.30     14.87 o 
  -6  15  10     1082.92     1042.31     36.22 o 
  -5  15  10     1064.49     1081.20     43.69 o 
  -4  15  10        0.21        2.73     15.35 o 
  -3  15  10      209.02      213.59     19.19 o 
  -2  15  10       16.83       32.63     15.09 o 
  -1  15  10        1.88        0.46      8.43 o 
   0  15  10      289.80      287.79     14.23 o 
   1  15  10       17.65        7.24     10.14 o 
   2  15  10       10.85       -3.50     11.21 o 
   3  15  10      878.18      901.84     32.20 o 
   4  15  10      151.51      146.42     22.83 o 
   5  15  10        1.55      -13.78     13.78 o 
   6  15  10       25.72       59.62     18.06 o 
 -13  16  10       79.58      111.61     32.45 o 
 -12  16  10       11.40        6.22     28.49 o 
 -11  16  10       21.78       20.39     16.44 o 
 -10  16  10      325.19      280.62     24.81 o 
  -9  16  10       10.34       -1.30     15.03 o 
  -8  16  10      237.57      266.29     22.32 o 
  -7  16  10       21.25       36.36     15.39 o 
  -6  16  10      198.73      220.64     50.50 o 
  -5  16  10       79.40       41.14     18.47 o 
  -4  16  10       10.44       -4.88     12.78 o 
  -3  16  10       72.83       41.74     15.31 o 
  -2  16  10      319.56      336.01     22.04 o 
  -1  16  10      371.06      317.30     15.75 o 
   0  16  10        9.06       29.45      9.07 o 
   1  16  10      278.98      323.56     15.96 o 
   2  16  10      878.78      920.57     33.42 o 
   3  16  10       93.54       95.20     17.17 o 
   4  16  10      402.82      380.13     25.85 o 
   5  16  10      174.60      196.64     22.73 o 
   6  16  10      709.94      827.14     61.80 o 
 -12  17  10       18.04       21.73     16.98 o 
 -11  17  10      467.64      518.99     54.83 o 
 -10  17  10      847.23      822.34     37.73 o 
  -9  17  10      551.50      525.79     39.95 o 
  -8  17  10       94.43      124.22     18.83 o 
  -7  17  10       42.14       61.51     15.47 o 
  -6  17  10      129.53      131.97     17.11 o 
  -5  17  10       98.23       88.08     24.11 o 
  -4  17  10       46.54       26.62     15.00 o 
  -3  17  10       17.25        8.77     13.22 o 
  -2  17  10       86.77       70.85     31.55 o 
  -1  17  10        2.31       11.01     10.08 o 
   0  17  10       13.73       26.46      9.56 o 
   1  17  10        0.23       20.38     10.17 o 
   2  17  10        4.83       15.64     12.93 o 
   3  17  10       16.18       29.82     17.51 o 
   4  17  10       44.71       54.70     45.22 o 
   5  17  10        1.00       14.67     15.86 o 
 -11  18  10      176.91      206.39     23.24 o 
 -10  18  10       61.98       88.77     20.70 o 
  -9  18  10      189.24      192.42     21.94 o 
  -8  18  10       92.89      104.38     20.56 o 
  -7  18  10       37.11       81.60     17.45 o 
  -6  18  10        8.58        9.54     24.35 o 
  -5  18  10       36.21       45.33     19.31 o 
  -4  18  10      326.38      325.74     22.27 o 
  -3  18  10       17.29        8.76     21.53 o 
  -2  18  10        0.86       -0.83     14.50 o 
  -1  18  10        7.05       16.67     10.18 o 
   0  18  10      120.60      132.46     13.31 o 
   1  18  10       34.91       31.72     11.60 o 
   2  18  10       87.59       77.02     18.23 o 
   3  18  10        2.58       14.57     31.19 o 
   4  18  10       82.60      106.10     19.76 o 
  -9  19  10      250.83      255.93     24.66 o 
  -8  19  10        2.61        8.77     15.87 o 
  -7  19  10      279.91      332.54     27.35 o 
  -6  19  10        5.61       29.64     15.24 o 
  -5  19  10     1203.30     1167.35     39.23 o 
  -4  19  10      155.93      168.80     23.09 o 
  -3  19  10       79.32       55.18     18.49 o 
  -2  19  10       24.03       46.78     18.07 o 
  -1  19  10      410.39      348.94     20.05 o 
   0  19  10       40.05       31.75     11.10 o 
   1  19  10       23.33       23.66     13.38 o 
   2  19  10      300.95      276.71     26.05 o 
  -8  20  10       51.17       60.10     27.35 o 
  -7  20  10       63.15       75.39     18.31 o 
  -6  20  10        7.55       -3.36     14.29 o 
  -5  20  10        0.19       12.79     15.99 o 
  -4  20  10        7.95       13.93     23.93 o 
  -3  20  10      346.08      380.12     26.72 o 
  -2  20  10       59.02       53.67     18.47 o 
  -1  20  10        0.16       -3.68     11.17 o 
   0  20  10       22.97       14.22     12.28 o 
   1  20  10      107.96      116.39     14.74 o 
 -18   1  11      719.19      681.67     27.91 o 
 -17   1  11       16.62       25.29     14.89 o 
 -16   1  11      169.61      169.58     17.09 o 
 -15   1  11      433.62      399.33     18.87 o 
 -14   1  11      443.35      510.82     21.49 o 
 -13   1  11      126.47      161.43     14.28 o 
 -12   1  11     1566.52     1510.57     32.43 o 
 -11   1  11     2049.46     1952.74     37.72 o 
 -10   1  11      727.22      793.32     23.05 o 
  -9   1  11      654.06      616.91     18.83 o 
  -8   1  11       67.01       77.88      8.38 o 
  -7   1  11     3389.91     3289.54     68.42 o 
  -6   1  11     1148.56     1132.95     20.64 o 
  -5   1  11     1684.56     1608.94     33.03 o 
  -4   1  11      233.69      240.58     10.50 o 
  -3   1  11     1592.38     1658.62     34.25 o 
  -2   1  11     3059.81     2904.93     59.81 o 
  -1   1  11     2922.38     2558.67     36.77 o 
   0   1  11      204.20      191.80      7.50 o 
   1   1  11      900.03      915.37     15.25 o 
   2   1  11     3103.46     2991.01     63.88 o 
   3   1  11      155.92      162.25     12.02 o 
   4   1  11        4.94        4.67     10.18 o 
   5   1  11      109.49      113.43     18.93 o 
   6   1  11     1644.94     1735.72     38.97 o 
   7   1  11     1650.92     1430.14     33.18 o 
   8   1  11       25.99       28.32     11.45 o 
   9   1  11      105.91       79.30     13.90 o 
  10   1  11      105.68      139.46     17.61 o 
 -18   2  11        7.79        1.49     16.52 o 
 -17   2  11       56.53       43.40     21.53 o 
 -16   2  11        4.43       -3.89     17.18 o 
 -15   2  11      189.31      203.47     19.61 o 
 -14   2  11      368.17      396.22     23.05 o 
 -13   2  11      409.15      510.80     25.74 o 
 -12   2  11     5246.48     4929.60    127.83 o 
 -11   2  11     1523.96     1467.78     42.87 o 
 -10   2  11        0.05        6.56     11.01 o 
  -9   2  11      112.50       92.85     11.82 o 
  -8   2  11      206.51      178.28     12.72 o 
  -7   2  11      407.81      452.25     33.42 o 
  -6   2  11     3547.00     3575.87    175.91 o 
  -5   2  11        9.34       22.32      8.33 o 
  -4   2  11      567.12      535.04     17.73 o 
  -3   2  11        4.13       12.33      7.78 o 
  -2   2  11       71.10       76.10      9.80 o 
  -1   2  11      273.84      256.41      9.60 o 
   0   2  11      384.80      404.59     15.24 o 
   1   2  11     1793.29     1756.00     36.22 o 
   2   2  11      345.01      318.82     32.81 o 
   3   2  11      299.71      316.14     35.99 o 
   4   2  11       20.83       17.71     13.17 o 
   5   2  11      155.71      158.52     24.83 o 
   6   2  11       35.38       37.91     13.04 o 
   7   2  11      184.45      178.84     18.04 o 
   8   2  11       54.96       79.95     17.43 o 
   9   2  11       64.13       78.77     15.76 o 
  10   2  11       17.72       27.96     17.81 o 
 -18   3  11      656.47      634.18     35.65 o 
 -17   3  11       43.19       18.48     16.45 o 
 -16   3  11      352.32      336.47     24.22 o 
 -15   3  11      156.61      167.91     24.19 o 
 -14   3  11      592.48      616.10     27.92 o 
 -13   3  11       74.30       62.91     17.27 o 
 -12   3  11     1600.95     1361.72     50.31 o 
 -11   3  11       39.66       45.66     12.11 o 
 -10   3  11      415.37      374.59     18.53 o 
  -9   3  11       61.29       77.29     27.11 o 
  -8   3  11       37.01       19.80     11.28 o 
  -7   3  11     8245.65     8305.91    211.71 o 
  -6   3  11       94.13       75.01     11.70 o 
  -5   3  11     2410.84     2369.67     58.76 o 
  -4   3  11      535.33      550.39     17.54 o 
  -3   3  11      813.23      760.05     23.11 o 
  -2   3  11      677.42      637.83     19.69 o 
  -1   3  11      863.47      843.86     16.04 o 
   0   3  11       24.74       26.24      6.89 o 
   1   3  11      116.36      103.76      8.72 o 
   2   3  11     1540.47     1575.88     38.77 o 
   3   3  11       72.07       57.64     12.53 o 
   4   3  11      203.62      191.27     20.27 o 
   5   3  11       15.09       16.57     16.85 o 
   6   3  11      831.29      977.51     30.86 o 
   7   3  11      199.64      201.89     21.12 o 
   8   3  11       10.65       11.34     18.05 o 
   9   3  11      271.80      229.75     21.50 o 
  10   3  11      105.09       91.82     22.01 o 
 -17   4  11       11.38        4.33     19.10 o 
 -16   4  11        3.90       -5.06     16.98 o 
 -15   4  11      193.75      215.16     32.63 o 
 -14   4  11      536.30      528.05     26.08 o 
 -13   4  11      778.95      827.78     28.14 o 
 -12   4  11     1398.23     1432.35     41.49 o 
 -11   4  11      364.85      415.94     20.05 o 
 -10   4  11      711.57      639.45     24.44 o 
  -9   4  11     1678.21     1601.69     34.15 o 
  -8   4  11     3359.73     3142.44     91.95 o 
  -7   4  11     5397.99     5476.52    286.93 o 
  -6   4  11      126.36      100.78     11.00 o 
  -5   4  11      605.27      530.06     17.99 o 
  -4   4  11       91.26       61.81      9.48 o 
  -3   4  11      176.87      174.09     21.11 o 
  -2   4  11       96.12       93.00     11.03 o 
  -1   4  11     1389.57     1310.80     20.61 o 
   0   4  11     1361.19     1298.13     29.62 o 
   1   4  11     2210.55     2139.06     37.23 o 
   2   4  11       75.64       80.95     13.13 o 
   3   4  11      506.68      424.14     19.81 o 
   4   4  11      446.61      434.93     21.29 o 
   5   4  11      341.79      384.83     22.44 o 
   6   4  11      602.78      678.88     27.86 o 
   7   4  11      135.57      126.18     16.12 o 
   8   4  11      110.26      150.43     28.13 o 
   9   4  11      266.59      355.13     26.37 o 
  10   4  11        5.70       32.97     20.91 o 
 -17   5  11        1.60       18.97     18.59 o 
 -16   5  11       74.91       70.56     18.28 o 
 -15   5  11        9.75       14.63     14.21 o 
 -14   5  11      109.53      115.71     16.90 o 
 -13   5  11      297.29      269.74     21.12 o 
 -12   5  11       47.52       63.51     13.95 o 
 -11   5  11     1696.23     1625.65     36.84 o 
 -10   5  11       22.45       29.62     11.57 o 
  -9   5  11     6029.99     5917.18    154.83 o 
  -8   5  11       41.45       70.44     18.47 o 
  -7   5  11       34.27       30.07     14.27 o 
  -6   5  11       79.53       52.43     10.52 o 
  -5   5  11       30.31       45.93      9.62 o 
  -4   5  11      120.58      108.39     10.52 o 
  -3   5  11     1241.34     1205.98     45.57 o 
  -2   5  11     2386.09     2461.93     92.84 o 
  -1   5  11      144.54      161.92      9.35 o 
   0   5  11     1039.67     1055.94     18.07 o 
   1   5  11     5293.45     5299.65     83.95 o 
   2   5  11      736.20      779.35     25.69 o 
   3   5  11      368.56      389.40     19.64 o 
   4   5  11       10.60       13.86     12.35 o 
   5   5  11      263.79      237.06     21.35 o 
   6   5  11       30.34       41.65     13.31 o 
   7   5  11        5.01       23.20     13.72 o 
   8   5  11        0.22        2.45     16.53 o 
   9   5  11        2.37       13.28     15.89 o 
  10   5  11       70.35      117.91     23.50 o 
 -17   6  11        4.08       34.59     20.33 o 
 -16   6  11       96.93      109.57     19.08 o 
 -15   6  11      584.84      594.94     36.54 o 
 -14   6  11      615.94      608.98     36.30 o 
 -13   6  11      932.35      933.28     58.57 o 
 -12   6  11      669.87      650.17     39.54 o 
 -11   6  11      640.58      558.87     23.53 o 
 -10   6  11     1833.25     1764.00     44.29 o 
  -9   6  11      225.18      280.19     16.70 o 
  -8   6  11     1896.85     1859.52     54.02 o 
  -7   6  11       59.97       61.58     10.68 o 
  -6   6  11     1049.22     1119.32     65.31 o 
  -5   6  11        7.19       11.92      8.41 o 
  -4   6  11     2130.78     2198.99     60.97 o 
  -3   6  11      503.06      496.24     18.50 o 
  -2   6  11       67.79       49.10     10.77 o 
  -1   6  11      742.00      661.89     14.62 o 
   0   6  11       25.56       13.10      7.49 o 
   1   6  11        0.06       11.29      7.34 o 
   2   6  11       55.73       66.80     12.94 o 
   3   6  11      668.34      621.91     23.02 o 
   4   6  11        8.56       27.08     13.10 o 
   5   6  11      553.71      567.13     24.72 o 
   6   6  11      284.87      301.72     19.54 o 
   7   6  11      137.13      108.44     22.01 o 
   8   6  11      145.94      129.02     21.33 o 
   9   6  11        8.77       25.71     20.87 o 
 -17   7  11        5.48      -13.02     14.40 o 
 -16   7  11        5.79       23.81     15.30 o 
 -15   7  11       13.86        7.70     16.02 o 
 -14   7  11        2.80       13.94     18.96 o 
 -13   7  11      583.50      547.80     26.36 o 
 -12   7  11      203.92      186.88     19.97 o 
 -11   7  11      113.84      130.19     15.24 o 
 -10   7  11      670.36      624.94     23.42 o 
  -9   7  11       30.13       15.81     11.44 o 
  -8   7  11     3050.08     2917.85    136.51 o 
  -7   7  11      167.09      169.20     13.95 o 
  -6   7  11     1090.39     1028.62     62.25 o 
  -5   7  11      285.39      281.81     16.48 o 
  -4   7  11      630.97      638.70     22.20 o 
  -3   7  11      287.22      220.52     15.48 o 
  -2   7  11      265.19      279.68     15.95 o 
  -1   7  11      110.43       86.80      8.33 o 
   0   7  11     1413.23     1453.66     28.67 o 
   1   7  11      439.02      406.40     13.75 o 
   2   7  11      215.89      245.25     16.49 o 
   3   7  11       61.93       48.28     14.34 o 
   4   7  11      185.11      185.63     31.31 o 
   5   7  11     1354.87     1336.69     37.92 o 
   6   7  11      241.11      219.02     18.91 o 
   7   7  11       27.18       23.78     23.99 o 
   8   7  11       51.95       39.63     16.54 o 
   9   7  11        0.75      -15.83     15.83 o 
 -17   8  11       11.27       -5.57     15.05 o 
 -16   8  11      344.49      329.94     46.79 o 
 -15   8  11      629.64      693.31     36.36 o 
 -14   8  11       22.34       20.44     16.83 o 
 -13   8  11        0.64       12.84     15.43 o 
 -12   8  11      214.10      229.93     19.37 o 
 -11   8  11      950.63      945.88     32.83 o 
 -10   8  11     3097.08     3130.24     88.28 o 
  -9   8  11       10.89       -8.85     24.29 o 
  -8   8  11       10.07       17.26      8.90 o 
  -7   8  11      446.77      471.15     19.34 o 
  -6   8  11       59.15       55.22     11.48 o 
  -5   8  11       42.00       30.57     10.08 o 
  -4   8  11     1514.96     1519.73     39.89 o 
  -3   8  11      315.93      288.15     16.90 o 
  -2   8  11       23.54       25.60     10.60 o 
  -1   8  11       51.26       57.76      7.93 o 
   0   8  11     1643.75     1779.16     36.71 o 
   1   8  11      196.20      216.91     11.31 o 
   2   8  11      135.12      124.55     14.21 o 
   3   8  11     2327.56     2232.83     63.46 o 
   4   8  11      122.09      123.46     16.43 o 
   5   8  11      124.49      185.14     25.85 o 
   6   8  11      336.27      327.46     45.53 o 
   7   8  11      553.53      520.21     30.15 o 
   8   8  11      301.42      278.25     23.19 o 
   9   8  11       68.18       48.16     39.88 o 
 -16   9  11       15.41       32.69     15.06 o 
 -15   9  11       60.68       47.75     16.78 o 
 -14   9  11      175.13      141.51     32.15 o 
 -13   9  11        1.44      -13.19     13.19 o 
 -12   9  11        4.18       12.90     14.34 o 
 -11   9  11      454.82      473.56     22.90 o 
 -10   9  11      487.97      517.00     24.07 o 
  -9   9  11       15.29       19.34     12.44 o 
  -8   9  11      893.57      840.57     25.24 o 
  -7   9  11       18.46       30.68     11.30 o 
  -6   9  11      178.10      198.72     15.42 o 
  -5   9  11        0.13        1.01     11.32 o 
  -4   9  11      191.09      181.37     14.25 o 
  -3   9  11     1513.90     1452.07     37.31 o 
  -2   9  11        8.94       23.33     10.59 o 
  -1   9  11      137.86      122.03      9.37 o 
   0   9  11      541.25      557.25     15.10 o 
   1   9  11       17.07       15.10      8.77 o 
   2   9  11      574.34      631.86     23.33 o 
   3   9  11        1.52       17.44     15.23 o 
   4   9  11       54.61       48.44     14.58 o 
   5   9  11      341.40      282.95     20.14 o 
   6   9  11       52.88       47.70     16.62 o 
   7   9  11       50.14       55.59     40.60 o 
   8   9  11        0.94       -0.80     19.91 o 
   9   9  11       29.31       61.19     20.02 o 
 -16  10  11       16.35       32.44     20.16 o 
 -15  10  11      781.13      887.63     83.58 o 
 -14  10  11       34.16       44.47     26.45 o 
 -13  10  11       30.19       30.60     18.07 o 
 -12  10  11      415.12      411.07     24.67 o 
 -11  10  11        0.05       25.99     13.18 o 
 -10  10  11      913.29      884.79     34.50 o 
  -9  10  11       52.76       55.79     27.23 o 
  -8  10  11        7.74        5.69     10.71 o 
  -7  10  11       36.60       51.03     22.61 o 
  -6  10  11     1134.80     1024.07     35.47 o 
  -5  10  11      229.07      216.78     14.89 o 
  -4  10  11      374.84      378.75     18.58 o 
  -3  10  11       92.92      122.00     24.47 o 
  -2  10  11      282.20      226.02     40.61 o 
  -1  10  11      217.40      208.29     11.14 o 
   0  10  11     1217.15     1219.17     22.07 o 
   1  10  11        6.49       -9.49      9.79 o 
   2  10  11       53.31       45.60     14.20 o 
   3  10  11      645.18      564.14     26.46 o 
   4  10  11      274.37      271.92     20.73 o 
   5  10  11      235.04      264.53     32.33 o 
   6  10  11      311.62      303.54     28.37 o 
   7  10  11      263.65      239.09     26.63 o 
   8  10  11      216.66      252.70     25.25 o 
 -15  11  11      778.70      930.36     82.26 o 
 -14  11  11       28.13       47.58     17.53 o 
 -13  11  11       33.86       42.03     19.73 o 
 -12  11  11      574.77      597.78     26.95 o 
 -11  11  11       24.79       48.32     14.24 o 
 -10  11  11      645.71      695.35     27.36 o 
  -9  11  11      286.84      297.23     36.05 o 
  -8  11  11      153.21      188.66     16.32 o 
  -7  11  11      566.81      550.28     23.24 o 
  -6  11  11     1289.23     1197.42     86.80 o 
  -5  11  11      166.09      131.63     15.94 o 
  -4  11  11      715.17      666.95     23.13 o 
  -3  11  11        0.11        1.26     10.71 o 
  -2  11  11      297.74      254.74     17.30 o 
  -1  11  11       17.85       24.13      8.12 o 
   0  11  11       57.09       76.29     12.27 o 
   1  11  11       49.72       33.34      9.57 o 
   2  11  11       46.04       15.00     13.40 o 
   3  11  11      612.35      562.37     26.67 o 
   4  11  11       33.87       44.00     16.78 o 
   5  11  11      565.06      541.24     26.50 o 
   6  11  11      235.81      251.40     23.32 o 
   7  11  11        2.28       12.74     17.50 o 
   8  11  11      124.07       93.68     19.98 o 
 -15  12  11       82.43       85.57     41.98 o 
 -14  12  11       64.80       97.87     47.14 o 
 -13  12  11        0.33       17.37     20.75 o 
 -12  12  11      226.57      226.92     19.46 o 
 -11  12  11        9.50       45.29     17.37 o 
 -10  12  11      259.21      221.91     20.10 o 
  -9  12  11      168.31      146.93     17.55 o 
  -8  12  11      806.96      756.12     26.14 o 
  -7  12  11      577.76      576.43     24.53 o 
  -6  12  11       11.56        9.12     11.53 o 
  -5  12  11      163.98      152.08     15.82 o 
  -4  12  11        5.13       29.28     12.13 o 
  -3  12  11      466.26      445.51     23.20 o 
  -2  12  11      175.35      172.09     15.73 o 
  -1  12  11      342.07      340.02     13.99 o 
   0  12  11      532.45      504.99     20.14 o 
   1  12  11      448.06      425.76     16.27 o 
   2  12  11      134.08       92.12     14.38 o 
   3  12  11      152.07      154.24     17.26 o 
   4  12  11       31.46       40.61     15.10 o 
   5  12  11      117.85      151.62     30.47 o 
   6  12  11       17.45      -17.80     17.80 o 
   7  12  11       42.97       56.96     18.24 o 
 -14  13  11        0.55      -17.49     17.49 o 
 -13  13  11      161.85      216.72     21.87 o 
 -12  13  11       14.76       20.67     23.68 o 
 -11  13  11      360.21      326.72     34.07 o 
 -10  13  11      133.54      124.07     22.49 o 
  -9  13  11      673.18      582.35     25.94 o 
  -8  13  11      587.47      548.99     29.46 o 
  -7  13  11     1145.47     1169.85     32.74 o 
  -6  13  11      417.18      411.93     21.96 o 
  -5  13  11      134.72      119.37     15.94 o 
  -4  13  11     1368.95     1424.86     37.12 o 
  -3  13  11       85.64       93.30     14.22 o 
  -2  13  11       34.42       39.12     12.53 o 
  -1  13  11      539.90      501.31     16.86 o 
   0  13  11      565.79      562.65     18.17 o 
   1  13  11        3.63       19.65     11.06 o 
   2  13  11      260.94      226.31     19.42 o 
   3  13  11       26.89       31.48     15.26 o 
   4  13  11      104.84      104.93     17.81 o 
   5  13  11       70.69      101.63     23.45 o 
   6  13  11       25.76       26.32     16.54 o 
   7  13  11        7.03       17.57     16.61 o 
 -14  14  11      195.63      189.18     24.89 o 
 -13  14  11       23.46       20.32     22.07 o 
 -12  14  11       64.43      107.43     20.17 o 
 -11  14  11       57.08       49.89     16.80 o 
 -10  14  11      185.60      207.53     20.01 o 
  -9  14  11       18.33        7.34     13.05 o 
  -8  14  11        3.14       21.76     24.83 o 
  -7  14  11       70.18       74.19     15.78 o 
  -6  14  11      185.09      157.03     25.97 o 
  -5  14  11      168.37      164.86     17.53 o 
  -4  14  11      121.23      156.20     16.01 o 
  -3  14  11      228.49      209.14     30.35 o 
  -2  14  11      412.44      443.57     37.91 o 
  -1  14  11       56.82       65.54     11.58 o 
   0  14  11        2.77        8.36     10.63 o 
   1  14  11      149.22      153.68     13.92 o 
   2  14  11      672.47      656.53     27.72 o 
   3  14  11       43.40       57.50     15.33 o 
   4  14  11      830.07      825.17     32.58 o 
   5  14  11        8.88        0.99     14.37 o 
   6  14  11       12.07       17.39     18.97 o 
 -13  15  11       92.93       87.89     21.05 o 
 -12  15  11      168.28      176.34     24.11 o 
 -11  15  11      521.40      512.62     30.18 o 
 -10  15  11      561.19      550.33     27.59 o 
  -9  15  11       14.99       10.91     12.64 o 
  -8  15  11      172.88      192.06     43.31 o 
  -7  15  11      488.65      426.40     27.24 o 
  -6  15  11        1.32      -10.70     24.35 o 
  -5  15  11        4.63       32.12     12.23 o 
  -4  15  11      142.90      109.17     26.39 o 
  -3  15  11      474.73      357.81     48.65 o 
  -2  15  11      164.92      167.31     17.78 o 
  -1  15  11        3.57        9.27     10.24 o 
   0  15  11        0.51       16.93      9.60 o 
   1  15  11      359.66      338.54     16.19 o 
   2  15  11      149.01      150.61     18.31 o 
   3  15  11        0.59        4.20     25.43 o 
   4  15  11       26.97       32.50     22.49 o 
   5  15  11       84.27      104.91     19.92 o 
 -12  16  11       51.15       47.17     21.28 o 
 -11  16  11       69.02      115.22     38.02 o 
 -10  16  11        1.63        0.00     20.40 o 
  -9  16  11        3.26        6.00     14.54 o 
  -8  16  11       36.27        8.45     16.71 o 
  -7  16  11        3.81       21.04     14.93 o 
  -6  16  11       44.56       28.03     18.42 o 
  -5  16  11       22.56       17.02     13.65 o 
  -4  16  11       32.47       19.78     25.25 o 
  -3  16  11       78.08       67.70     19.37 o 
  -2  16  11      338.10      317.92     22.27 o 
  -1  16  11       80.03      107.89     12.58 o 
   0  16  11      155.36      134.70     12.48 o 
   1  16  11        3.70        4.82      9.96 o 
   2  16  11      736.80      662.54     47.22 o 
   3  16  11        0.27       -8.26     18.05 o 
   4  16  11      164.22       91.87     21.32 o 
   5  16  11       69.87       58.01     24.83 o 
 -11  17  11      273.19      287.13     27.29 o 
 -10  17  11       74.40       48.59     45.70 o 
  -9  17  11      809.69      862.85     34.40 o 
  -8  17  11        9.59       21.24     14.16 o 
  -7  17  11      691.08      689.39     32.69 o 
  -6  17  11       14.18       -1.26     13.34 o 
  -5  17  11      116.69      105.09     19.37 o 
  -4  17  11       52.13       79.19     15.05 o 
  -3  17  11      382.11      341.19     26.75 o 
  -2  17  11       79.56      109.21     20.61 o 
  -1  17  11       54.36       29.52     12.74 o 
   0  17  11        0.07       16.18     10.36 o 
   1  17  11       25.83       15.45     11.73 o 
   2  17  11      103.11       70.51     17.55 o 
   3  17  11       79.04       97.82     19.55 o 
   4  17  11        0.05       29.68     15.91 o 
 -10  18  11      251.89      215.41     25.61 o 
  -9  18  11       33.02        0.70     17.02 o 
  -8  18  11      198.38      274.21     22.42 o 
  -7  18  11      189.21      197.72     37.25 o 
  -6  18  11      185.25      197.88     26.27 o 
  -5  18  11      468.59      442.98     27.14 o 
  -4  18  11      295.82      308.98     25.19 o 
  -3  18  11      119.07       98.92     21.45 o 
  -2  18  11      470.74      397.30     47.81 o 
  -1  18  11        8.72       21.78     10.25 o 
   0  18  11        3.63       -9.19     11.14 o 
   1  18  11        4.47       16.36     11.77 o 
   2  18  11      269.33      266.00     24.34 o 
   3  18  11      298.49      310.31     29.14 o 
  -9  19  11      184.34      219.94     23.41 o 
  -8  19  11      145.54      162.35     21.88 o 
  -7  19  11       39.29       42.04     19.68 o 
  -6  19  11       84.25       46.47     18.41 o 
  -5  19  11      717.90      768.87     34.37 o 
  -4  19  11       67.38       86.06     19.45 o 
  -3  19  11      452.05      444.88     29.44 o 
  -2  19  11       25.06       -5.91     19.14 o 
  -1  19  11       99.83      104.80     13.41 o 
   0  19  11       28.22       23.87     11.70 o 
   1  19  11       70.49       88.87     13.76 o 
  -6  20  11        2.20        6.03     14.20 o 
  -5  20  11      222.21      290.24     27.83 o 
  -4  20  11      212.18      188.37     22.29 o 
  -3  20  11       74.99       58.53     43.48 o 
  -2  20  11        8.75       40.24     26.27 o 
  -1  20  11       24.37       31.47     12.13 o 
 -18   0  12      478.74      486.24     30.39 o 
 -17   0  12      134.56      118.12     18.64 o 
 -16   0  12      712.79      657.84     33.04 o 
 -15   0  12      622.02      608.75     38.76 o 
 -14   0  12      872.05      878.19     55.62 o 
 -13   0  12      777.50      875.90     31.60 o 
 -12   0  12      226.09      185.39     29.39 o 
 -11   0  12    10556.64    10350.91    270.15 o 
 -10   0  12      275.16      290.26     18.44 o 
  -9   0  12      351.84      360.12     17.98 o 
  -8   0  12       60.84       59.06     10.90 o 
  -7   0  12      649.59      544.36     19.00 o 
  -6   0  12       30.36       47.17     14.75 o 
  -5   0  12     1648.84     1676.81     36.02 o 
  -4   0  12     1689.65     1700.57     40.35 o 
  -3   0  12     1176.49     1078.57     27.38 o 
  -2   0  12      223.30      213.00     14.17 o 
  -1   0  12      727.06      716.73     15.13 o 
   0   0  12     5399.60     5522.48     92.66 o 
   1   0  12      269.15      268.55     12.71 o 
   2   0  12        0.26        1.81     13.37 o 
   3   0  12      858.79      731.63     24.97 o 
   4   0  12      335.31      277.39     19.00 o 
   5   0  12      683.08      590.22     74.58 o 
   6   0  12      439.89      448.91     23.92 o 
   7   0  12        0.28        0.31     17.93 o 
   8   0  12      189.27      184.38     20.95 o 
   9   0  12      400.90      467.24     26.72 o 
 -18   1  12      254.53      247.68     19.72 o 
 -17   1  12       69.19       58.17     16.77 o 
 -16   1  12       29.30       41.31     15.23 o 
 -15   1  12        1.60       -6.35     13.23 o 
 -14   1  12      286.61      283.38     18.24 o 
 -13   1  12       87.39      104.73     12.60 o 
 -12   1  12     1395.14     1350.95     49.62 o 
 -11   1  12     1389.87     1368.84     31.30 o 
 -10   1  12       72.73       66.00     11.09 o 
  -9   1  12      176.66      195.41     11.57 o 
  -8   1  12      652.31      705.93     22.89 o 
  -7   1  12       77.05      101.60      9.66 o 
  -6   1  12      450.33      425.37     15.10 o 
  -5   1  12      611.99      589.57     19.70 o 
  -4   1  12     1010.10      983.93     31.61 o 
  -3   1  12        4.39        7.65      6.77 o 
  -2   1  12       70.27       70.25      8.79 o 
  -1   1  12       40.89       39.34      6.46 o 
   0   1  12     1828.43     1850.95     39.57 o 
   1   1  12      655.58      664.03     12.95 o 
   2   1  12       11.55        1.32      8.13 o 
   3   1  12      273.88      251.85     13.78 o 
   4   1  12       65.63       46.92     13.34 o 
   5   1  12      415.19      366.63     17.37 o 
   6   1  12       14.17       25.40     12.32 o 
   7   1  12       75.63       82.14     22.92 o 
   8   1  12       23.57       13.66     11.08 o 
   9   1  12        0.72        3.85     11.31 o 
 -18   2  12      274.02      266.31     41.93 o 
 -17   2  12      199.05      233.86     22.74 o 
 -16   2  12      386.14      383.73     33.05 o 
 -15   2  12     1077.59     1021.72     34.06 o 
 -14   2  12       82.15       77.80     16.98 o 
 -13   2  12        0.57        2.37     13.30 o 
 -12   2  12       69.63       83.07     15.54 o 
 -11   2  12     3149.02     3317.30     83.54 o 
 -10   2  12      489.89      451.57     20.74 o 
  -9   2  12      161.49      172.48     15.12 o 
  -8   2  12     2931.91     2772.05     75.36 o 
  -7   2  12     4679.88     4577.90    106.31 o 
  -6   2  12      553.89      555.70     18.88 o 
  -5   2  12      195.93      169.73     18.95 o 
  -4   2  12      774.17      730.98     30.13 o 
  -3   2  12     3841.81     3798.93     92.35 o 
  -2   2  12      771.92      773.81     22.02 o 
  -1   2  12      981.02      964.74     29.45 o 
   0   2  12     1146.50     1145.33     21.21 o 
   1   2  12      131.53      117.40      8.92 o 
   2   2  12      171.97      152.69     14.15 o 
   3   2  12       17.94        7.52     12.07 o 
   4   2  12       59.52       52.97     12.38 o 
   5   2  12       11.78        8.44     12.06 o 
   6   2  12      643.53      644.60     28.99 o 
   7   2  12        0.29       20.53     20.51 o 
   8   2  12       30.93       23.58     29.81 o 
   9   2  12      284.90      371.57     26.23 o 
 -17   3  12      415.83      381.68     25.66 o 
 -16   3  12        0.22       20.50     15.33 o 
 -15   3  12        3.78       -8.19     16.73 o 
 -14   3  12      105.91       71.36     16.01 o 
 -13   3  12      356.26      379.78     22.09 o 
 -12   3  12       53.61       81.63     16.50 o 
 -11   3  12      293.85      297.48     18.78 o 
 -10   3  12       80.17       77.11     30.23 o 
  -9   3  12      370.74      332.82     19.69 o 
  -8   3  12     2515.87     2303.00     73.49 o 
  -7   3  12        3.84       12.67     12.45 o 
  -6   3  12      433.66      410.21     17.31 o 
  -5   3  12     4861.67     5056.56    111.90 o 
  -4   3  12      408.23      386.95     18.44 o 
  -3   3  12        2.23       11.99      9.70 o 
  -2   3  12      511.07      527.63     18.96 o 
  -1   3  12     4613.08     4609.05     77.11 o 
   0   3  12      767.68      773.94     16.34 o 
   1   3  12      664.63      617.97     15.21 o 
   2   3  12      413.74      443.83     20.32 o 
   3   3  12      196.55      201.53     17.15 o 
   4   3  12        3.08       -5.90     16.01 o 
   5   3  12      124.08      130.08     17.75 o 
   6   3  12      337.55      347.35     22.59 o 
   7   3  12       14.09       34.34     14.64 o 
   8   3  12      173.51      109.61     17.38 o 
   9   3  12       31.18       11.59     37.18 o 
 -17   4  12      510.00      570.77     30.66 o 
 -16   4  12      484.76      501.18     27.29 o 
 -15   4  12      759.76      774.97     33.90 o 
 -14   4  12        1.14        8.22     12.27 o 
 -13   4  12      144.89      149.07     18.13 o 
 -12   4  12      865.56      844.88     40.98 o 
 -11   4  12        1.05       -5.76     12.40 o 
 -10   4  12       74.34       77.12     12.63 o 
  -9   4  12      109.74      119.60     13.41 o 
  -8   4  12     1266.17     1223.50     27.83 o 
  -7   4  12     4623.33     4425.89    170.40 o 
  -6   4  12     2405.84     2272.40     65.17 o 
  -5   4  12     1410.86     1391.10     33.65 o 
  -4   4  12      197.73      185.80     18.41 o 
  -3   4  12     2603.72     2527.82     62.38 o 
  -2   4  12      134.26      156.57     15.20 o 
  -1   4  12      251.27      267.37     10.94 o 
   0   4  12      619.60      594.55     14.78 o 
   1   4  12      151.79      165.32     10.60 o 
   2   4  12      610.74      611.16     23.42 o 
   3   4  12       85.24       71.61     13.67 o 
   4   4  12        1.54       -5.41     11.17 o 
   5   4  12        0.42       19.95     14.51 o 
   6   4  12        8.71      -10.59     12.98 o 
   7   4  12        2.44       -0.88     34.13 o 
   8   4  12      370.14      351.01     25.91 o 
   9   4  12       64.83       67.17     17.89 o 
 -17   5  12      238.69      191.79     28.79 o 
 -16   5  12       11.21       18.51     18.67 o 
 -15   5  12        1.13       10.41     15.73 o 
 -14   5  12      148.23      148.28     23.09 o 
 -13   5  12      613.47      623.93     29.15 o 
 -12   5  12       16.04       32.74     13.81 o 
 -11   5  12       35.62       53.19     18.59 o 
 -10   5  12      117.44      110.96     14.66 o 
  -9   5  12       92.00       67.44     15.05 o 
  -8   5  12      773.17      716.11     33.24 o 
  -7   5  12     3992.07     3759.73     97.44 o 
  -6   5  12     3148.54     3101.02     82.23 o 
  -5   5  12      142.15      168.14     13.96 o 
  -4   5  12      181.72      168.39     13.36 o 
  -3   5  12      344.58      319.72     16.29 o 
  -2   5  12        1.67       20.39     21.41 o 
  -1   5  12      735.69      683.18     24.04 o 
   0   5  12     1453.70     1493.56     26.01 o 
   1   5  12     1481.45     1321.83     23.83 o 
   2   5  12      112.82      125.62     13.09 o 
   3   5  12      145.54      153.48     15.66 o 
   4   5  12        0.06       11.73     13.87 o 
   5   5  12       84.45       52.62     17.21 o 
   6   5  12      168.61      192.85     18.53 o 
   7   5  12      128.14      107.47     19.74 o 
   8   5  12       51.25       32.98     19.46 o 
   9   5  12       16.86       -2.97     20.21 o 
 -17   6  12       23.10       28.08     16.06 o 
 -16   6  12      417.14      436.62     28.28 o 
 -15   6  12        5.49      -16.13     16.13 o 
 -14   6  12      260.88      269.79     21.03 o 
 -13   6  12       18.90       10.62     14.19 o 
 -12   6  12     1684.96     1765.37     45.61 o 
 -11   6  12      104.17      157.18     16.78 o 
 -10   6  12       92.51      107.61     15.44 o 
  -9   6  12      213.66      234.38     15.90 o 
  -8   6  12     1247.00     1303.57     36.02 o 
  -7   6  12       91.69      118.03     12.42 o 
  -6   6  12      549.87      524.89     46.62 o 
  -5   6  12       31.82       46.33     12.25 o 
  -4   6  12        0.05        9.95      8.67 o 
  -3   6  12      129.05      114.92     19.85 o 
  -2   6  12     1791.79     1831.89     55.97 o 
  -1   6  12        3.52        9.50      7.05 o 
   0   6  12      737.62      726.54     16.93 o 
   1   6  12     1338.92     1315.20     22.55 o 
   2   6  12       16.56       13.20      9.70 o 
   3   6  12      118.75       95.15     23.39 o 
   4   6  12     1208.34     1211.96     33.40 o 
   5   6  12        0.33       -4.40     18.99 o 
   6   6  12        0.00       -2.01     12.42 o 
   7   6  12       14.93      -14.06     16.75 o 
   8   6  12      609.69      591.12     38.88 o 
   9   6  12      217.42      272.75     24.89 o 
 -17   7  12      322.52      372.84     45.65 o 
 -16   7  12       24.35       26.18     26.45 o 
 -15   7  12        1.04      -15.03     15.03 o 
 -14   7  12        1.39        9.76     17.93 o 
 -13   7  12      943.71     1018.94     32.59 o 
 -12   7  12      131.97      125.07     15.86 o 
 -11   7  12       24.73       28.58     16.64 o 
 -10   7  12      351.51      377.19     54.41 o 
  -9   7  12      165.75      174.17     14.85 o 
  -8   7  12      100.29      100.46     12.20 o 
  -7   7  12        1.31       -6.42     22.01 o 
  -6   7  12      107.95      123.82     12.40 o 
  -5   7  12     1558.06     1551.05     35.08 o 
  -4   7  12     1322.89     1302.12     30.36 o 
  -3   7  12     1084.52     1050.45     29.18 o 
  -2   7  12       56.23       62.93     12.99 o 
  -1   7  12      207.88      180.09     10.38 o 
   0   7  12      673.52      680.43     23.83 o 
   1   7  12     1229.83     1274.92     23.69 o 
   2   7  12      651.31      687.96     25.07 o 
   3   7  12     1489.65     1394.82     34.41 o 
   4   7  12      388.02      425.23     21.87 o 
   5   7  12      883.21      889.72     32.58 o 
   6   7  12      149.96      179.98     20.67 o 
   7   7  12      202.99      208.90     28.97 o 
   8   7  12       13.55       10.88     15.78 o 
 -16   8  12       39.80       15.87     45.88 o 
 -15   8  12      570.00      615.06     33.70 o 
 -14   8  12       15.57       16.76     16.58 o 
 -13   8  12      255.08      276.42     25.15 o 
 -12   8  12      178.42      151.87     18.30 o 
 -11   8  12     1567.36     1516.20     44.43 o 
 -10   8  12       62.87       65.72     16.43 o 
  -9   8  12        9.93        7.16     10.64 o 
  -8   8  12      548.24      502.34     25.62 o 
  -7   8  12      353.90      314.92     17.45 o 
  -6   8  12      294.45      267.00     16.70 o 
  -5   8  12      279.90      279.94     28.85 o 
  -4   8  12     1384.15     1403.42     55.83 o 
  -3   8  12        5.95       -6.84     10.25 o 
  -2   8  12      418.45      385.87     19.03 o 
  -1   8  12       49.65       44.23      7.78 o 
   0   8  12      334.21      336.78     14.04 o 
   1   8  12        0.44       -0.42      9.33 o 
   2   8  12       74.04       87.48     13.47 o 
   3   8  12      409.21      442.96     73.19 o 
   4   8  12      529.22      611.02     27.36 o 
   5   8  12       88.75       69.92     25.25 o 
   6   8  12       15.76       41.64     28.97 o 
   7   8  12       36.07       21.55     42.28 o 
   8   8  12        7.45       12.39     22.79 o 
 -16   9  12      124.91      130.86     24.28 o 
 -15   9  12        7.77        1.13     29.57 o 
 -14   9  12      665.47      666.11     30.15 o 
 -13   9  12       84.23      111.12     20.21 o 
 -12   9  12     1103.01     1150.91     36.01 o 
 -11   9  12      654.35      715.13     37.20 o 
 -10   9  12      923.88      931.19     29.53 o 
  -9   9  12      174.24      194.50     28.49 o 
  -8   9  12      766.33      796.35     25.75 o 
  -7   9  12      399.34      373.33     18.66 o 
  -6   9  12      107.38       95.35     12.79 o 
  -5   9  12      110.47      115.45     13.19 o 
  -4   9  12      237.69      236.59     18.36 o 
  -3   9  12     1903.31     1927.44     44.89 o 
  -2   9  12      610.25      541.82     21.68 o 
  -1   9  12        0.99       -2.95     13.02 o 
   0   9  12      809.67      824.93     23.11 o 
   1   9  12     1333.61     1352.12     25.50 o 
   2   9  12      320.36      325.81     25.61 o 
   3   9  12      236.04      270.08     20.48 o 
   4   9  12       12.01       22.41     26.87 o 
   5   9  12        9.34       -1.39     13.89 o 
   6   9  12       38.47       50.73     15.85 o 
   7   9  12       16.43       33.54     17.23 o 
   8   9  12        6.07       32.38     16.27 o 
 -16  10  12       82.04       88.72     20.86 o 
 -15  10  12       61.13       38.63     26.35 o 
 -14  10  12        0.13      -16.73     16.73 o 
 -13  10  12       34.78       34.70     15.74 o 
 -12  10  12      521.15      548.84     28.56 o 
 -11  10  12      472.43      462.98     27.02 o 
 -10  10  12     1281.12     1243.62     58.04 o 
  -9  10  12     1000.13      964.42     40.57 o 
  -8  10  12       17.05      -10.79     16.20 o 
  -7  10  12       74.96       71.53     15.77 o 
  -6  10  12      543.02      535.63     23.58 o 
  -5  10  12        2.51       16.14     11.61 o 
  -4  10  12     1058.46     1025.40     44.47 o 
  -3  10  12      227.01      221.51     17.34 o 
  -2  10  12      377.12      334.60     19.43 o 
  -1  10  12        0.14        0.73      7.58 o 
   0  10  12      239.83      253.96     13.07 o 
   1  10  12      870.51      794.24     19.32 o 
   2  10  12        8.73      -12.76     13.37 o 
   3  10  12      321.68      330.96     23.64 o 
   4  10  12      750.99      730.34     50.64 o 
   5  10  12       54.35       49.03     16.88 o 
   6  10  12       39.52       38.05     17.26 o 
   7  10  12      522.32      580.70     31.20 o 
 -15  11  12       20.33       15.72     20.18 o 
 -14  11  12        2.17       15.90     19.43 o 
 -13  11  12        3.43       19.97     15.25 o 
 -12  11  12      376.07      401.12     24.96 o 
 -11  11  12      110.72      102.64     16.43 o 
 -10  11  12       90.62       73.97     17.93 o 
  -9  11  12      614.44      633.66     42.78 o 
  -8  11  12     2192.62     2205.33    209.48 o 
  -7  11  12       35.95       36.24     12.15 o 
  -6  11  12        0.01       22.87     24.53 o 
  -5  11  12       36.17       52.25     14.27 o 
  -4  11  12      516.03      544.69     23.40 o 
  -3  11  12      704.44      726.02     34.92 o 
  -2  11  12      458.14      457.78     24.03 o 
  -1  11  12      963.84      974.50     20.69 o 
   0  11  12       23.51       41.45     10.01 o 
   1  11  12      124.28      172.21     12.06 o 
   2  11  12        2.75       -5.11     13.09 o 
   3  11  12      548.67      511.25     26.43 o 
   4  11  12        3.06       26.21     15.82 o 
   5  11  12      174.21      143.11     23.03 o 
   6  11  12        3.66       18.41     21.47 o 
   7  11  12       66.06       59.54     18.92 o 
 -15  12  12      402.73      491.07     36.77 o 
 -14  12  12        7.27       18.91     18.10 o 
 -13  12  12       16.71        4.30     17.22 o 
 -12  12  12        0.09      -19.84     19.84 o 
 -11  12  12      147.09      114.95     26.63 o 
 -10  12  12       89.36      122.37     18.55 o 
  -9  12  12        0.39       10.68     11.96 o 
  -8  12  12      304.56      328.05     20.26 o 
  -7  12  12       36.21       21.88     14.75 o 
  -6  12  12      266.95      291.71     19.05 o 
  -5  12  12        0.11        2.50     13.34 o 
  -4  12  12     1314.79     1380.56     41.16 o 
  -3  12  12      913.46      878.23     28.73 o 
  -2  12  12      114.59      121.36     18.53 o 
  -1  12  12      628.74      613.04     18.30 o 
   0  12  12       78.91       92.13     10.65 o 
   1  12  12       46.42       42.59      9.79 o 
   2  12  12       41.75       51.99     13.67 o 
   3  12  12      416.05      388.48     23.91 o 
   4  12  12       26.06       30.82     16.22 o 
   5  12  12      250.26      224.80     21.84 o 
   6  12  12       94.84       90.48     18.49 o 
 -14  13  12        3.01       50.55     19.41 o 
 -13  13  12       59.65       75.21     23.27 o 
 -12  13  12     1075.31     1038.09     54.67 o 
 -11  13  12       67.78      101.07     18.40 o 
 -10  13  12        0.32       -6.71     16.73 o 
  -9  13  12      138.23      125.80     18.30 o 
  -8  13  12      370.96      385.06     63.29 o 
  -7  13  12       69.88       71.17     14.20 o 
  -6  13  12       64.73       65.83     13.73 o 
  -5  13  12     1721.94     1611.18     39.14 o 
  -4  13  12        0.37        2.63     11.89 o 
  -3  13  12       82.16       97.92     16.31 o 
  -2  13  12      140.05       99.41     16.41 o 
  -1  13  12        9.60       13.64      8.84 o 
   0  13  12       64.62       51.96     11.24 o 
   1  13  12       36.07       52.07     14.53 o 
   2  13  12        6.38       -2.03     13.31 o 
   3  13  12        0.68       19.64     16.73 o 
   4  13  12      190.93      197.02     21.24 o 
   5  13  12      342.38      389.75     26.62 o 
   6  13  12        1.18       -6.77     16.31 o 
 -14  14  12       67.92       99.70     27.89 o 
 -13  14  12       18.77       38.95     16.51 o 
 -12  14  12      143.20      125.76     21.14 o 
 -11  14  12       67.31       74.46     18.05 o 
 -10  14  12      189.28      173.78     22.41 o 
  -9  14  12      104.26      108.81     17.82 o 
  -8  14  12     2290.52     2165.61    210.13 o 
  -7  14  12      171.71      169.80     18.87 o 
  -6  14  12       15.89       16.28     15.29 o 
  -5  14  12      772.57      796.74     56.88 o 
  -4  14  12      347.52      487.53     23.52 o 
  -3  14  12       10.75       18.43     11.93 o 
  -2  14  12       98.74       87.93     16.29 o 
  -1  14  12      250.82      275.12     14.68 o 
   0  14  12      114.10      144.88     12.93 o 
   1  14  12       53.46       61.23     11.70 o 
   2  14  12       14.70       31.24     13.53 o 
   3  14  12      466.39      542.02     27.99 o 
   4  14  12       33.04       72.97     18.01 o 
   5  14  12       12.40       51.80     20.63 o 
 -13  15  12        3.63       -2.75     18.19 o 
 -12  15  12      330.02      371.44     28.41 o 
 -11  15  12       21.22       42.41     18.55 o 
 -10  15  12        2.30       14.47     16.22 o 
  -9  15  12        0.78       12.85     13.92 o 
  -8  15  12      505.37      461.11     25.37 o 
  -7  15  12      646.68      564.13     65.46 o 
  -6  15  12       63.77       65.25     16.69 o 
  -5  15  12      165.35      142.90     17.33 o 
  -4  15  12       13.00       16.17     15.86 o 
  -3  15  12       86.05       88.44     16.35 o 
  -2  15  12        2.89       13.31     14.37 o 
  -1  15  12       21.89       22.46     10.12 o 
   0  15  12      133.03      109.68     15.63 o 
   1  15  12        9.14        5.29     10.74 o 
   2  15  12        6.00       26.49     17.51 o 
   3  15  12        6.10      -27.11     27.11 o 
   4  15  12       83.22       63.50     17.27 o 
 -12  16  12       25.18       41.49     18.48 o 
 -11  16  12      282.37      359.40     43.79 o 
 -10  16  12      187.48      220.94     25.74 o 
  -9  16  12      328.65      306.09     42.35 o 
  -8  16  12       93.67      107.63     22.97 o 
  -7  16  12       16.53       17.76     13.78 o 
  -6  16  12      178.45      162.38     19.83 o 
  -5  16  12      479.02      497.01     28.19 o 
  -4  16  12      485.52      567.57     56.45 o 
  -3  16  12       27.87       26.82     14.44 o 
  -2  16  12      121.00      133.76     18.39 o 
  -1  16  12      194.46      200.85     14.32 o 
   0  16  12      455.45      487.63     19.71 o 
   1  16  12        0.47       -5.68     11.30 o 
   2  16  12      161.35      145.22     21.98 o 
   3  16  12       76.83      106.55     19.84 o 
   4  16  12        0.51       10.20     21.79 o 
 -11  17  12      170.25      233.58     55.84 o 
 -10  17  12        4.63       -4.89     18.14 o 
  -9  17  12        3.25       42.32     15.10 o 
  -8  17  12       59.73       66.01     16.14 o 
  -7  17  12       52.22       67.66     17.69 o 
  -6  17  12      127.01      153.23     19.17 o 
  -5  17  12       33.04       19.72     34.67 o 
  -4  17  12      211.86      189.76     20.75 o 
  -3  17  12        8.96       25.27     16.96 o 
  -2  17  12       34.84       39.87     16.69 o 
  -1  17  12      285.50      314.80     17.70 o 
   0  17  12      280.02      311.26     16.84 o 
   1  17  12       38.98       25.42     10.94 o 
   2  17  12       47.35       54.06     17.95 o 
  -9  18  12       12.05       13.45     17.93 o 
  -8  18  12       36.85       61.10     24.65 o 
  -7  18  12       84.81       77.86     22.25 o 
  -6  18  12      216.42      218.77     27.05 o 
  -5  18  12      825.16      717.39     32.43 o 
  -4  18  12      410.89      371.98     27.41 o 
  -3  18  12       84.31       88.69     30.35 o 
  -2  18  12       66.67       78.69     21.11 o 
  -1  18  12       43.53       45.88     12.64 o 
   0  18  12      218.72      274.63     16.51 o 
   1  18  12       11.76        6.53     11.22 o 
  -7  19  12      114.14      109.97     19.93 o 
  -6  19  12       77.36       92.33     47.02 o 
  -5  19  12       20.76       -4.78     17.93 o 
  -4  19  12      180.56      181.27     28.67 o 
  -3  19  12      132.98      136.51     20.89 o 
  -2  19  12        6.61       33.28     15.76 o 
  -1  19  12      107.91      130.06     14.41 o 
 -17   1  13      468.97      449.65     23.58 o 
 -16   1  13      335.64      343.39     20.83 o 
 -15   1  13      611.85      595.58     22.66 o 
 -14   1  13       37.26       45.22     12.78 o 
 -13   1  13     1051.48     1024.34     49.01 o 
 -12   1  13      118.64      121.96     13.37 o 
 -11   1  13     4628.20     4575.68     88.99 o 
 -10   1  13     1557.78     1544.65     37.46 o 
  -9   1  13       38.65       56.81     12.28 o 
  -8   1  13      688.47      656.20     18.91 o 
  -7   1  13      328.06      324.47     14.03 o 
  -6   1  13       97.87       81.64     10.53 o 
  -5   1  13       16.42       26.85      9.99 o 
  -4   1  13      994.46      944.07     22.13 o 
  -3   1  13       10.11        8.76      9.72 o 
  -2   1  13      916.86      845.98     25.18 o 
  -1   1  13      736.28      740.87     13.81 o 
   0   1  13     3903.10     3916.86     57.33 o 
   1   1  13       30.74       19.32      6.80 o 
   2   1  13      227.32      223.13     16.77 o 
   3   1  13      377.63      373.73     17.10 o 
   4   1  13      165.48      207.78     16.91 o 
   5   1  13       53.66       76.88     13.44 o 
   6   1  13      319.66      328.20     19.43 o 
   7   1  13      318.27      306.43     26.98 o 
   8   1  13      152.87      207.13     19.76 o 
 -17   2  13       56.81      104.58     17.41 o 
 -16   2  13        0.40      -14.10     14.10 o 
 -15   2  13       23.35       13.61     14.92 o 
 -14   2  13       32.51       27.44     13.58 o 
 -13   2  13       24.63       31.10     22.73 o 
 -12   2  13        1.46       21.66     15.69 o 
 -11   2  13      503.34      547.50     23.20 o 
 -10   2  13       13.15       17.32     11.11 o 
  -9   2  13      314.27      314.28     18.72 o 
  -8   2  13       87.99       92.77     14.45 o 
  -7   2  13       22.25       15.86     10.78 o 
  -6   2  13        7.48       -1.34      8.64 o 
  -5   2  13     1273.74     1360.88     35.01 o 
  -4   2  13       78.66       76.59     10.71 o 
  -3   2  13      240.57      215.92     23.39 o 
  -2   2  13      880.91      930.76     25.29 o 
  -1   2  13        0.43       -7.46      7.46 o 
   0   2  13      987.27     1005.01     20.63 o 
   1   2  13      586.08      561.39     17.35 o 
   2   2  13      555.21      510.24     21.55 o 
   3   2  13      252.66      223.88     17.58 o 
   4   2  13      377.09      300.02     41.75 o 
   5   2  13       19.31       27.88     17.24 o 
   6   2  13      597.69      605.20     27.72 o 
   7   2  13       60.06       27.76     14.62 o 
   8   2  13        5.26      -10.75     16.16 o 
 -17   3  13      181.18      184.39     23.84 o 
 -16   3  13       89.42      107.33     46.00 o 
 -15   3  13       83.65       73.03     21.53 o 
 -14   3  13      461.67      474.88     88.42 o 
 -13   3  13      237.80      222.88     19.84 o 
 -12   3  13      744.35      712.83     26.60 o 
 -11   3  13     1053.43     1049.31     36.13 o 
 -10   3  13       17.13       36.96     12.05 o 
  -9   3  13     2810.17     2946.23     73.94 o 
  -8   3  13     2604.74     2479.68     68.27 o 
  -7   3  13     2284.60     2177.39     57.96 o 
  -6   3  13      398.50      391.31     45.23 o 
  -5   3  13      996.15     1057.32     44.77 o 
  -4   3  13     1173.67     1177.37     40.10 o 
  -3   3  13      645.61      616.09     49.02 o 
  -2   3  13       23.08       15.95     10.92 o 
  -1   3  13      249.83      230.78     10.81 o 
   0   3  13      826.38      774.01     18.49 o 
   1   3  13      389.04      405.20     13.82 o 
   2   3  13       41.53       45.29     17.69 o 
   3   3  13        5.70        9.78     11.14 o 
   4   3  13     1656.99     1689.68     40.16 o 
   5   3  13       96.28      106.64     16.19 o 
   6   3  13       17.62       39.70     15.30 o 
   7   3  13        0.72      -14.97     21.05 o 
   8   3  13      138.26      157.36     20.40 o 
 -17   4  13      338.64      379.72     40.55 o 
 -16   4  13       69.80       71.40     18.35 o 
 -15   4  13      102.89      110.29     19.93 o 
 -14   4  13      116.25      127.38     20.17 o 
 -13   4  13       31.02       31.54     43.54 o 
 -12   4  13     1522.72     1505.19     50.91 o 
 -11   4  13      908.76      820.31     37.57 o 
 -10   4  13     1448.47     1386.45     53.55 o 
  -9   4  13      182.84      215.69     16.43 o 
  -8   4  13      160.59      167.26     28.85 o 
  -7   4  13     1002.97      929.82     25.59 o 
  -6   4  13     1585.01     1610.33     48.98 o 
  -5   4  13      242.76      223.64     15.06 o 
  -4   4  13      858.66      819.52     23.76 o 
  -3   4  13     2328.69     2323.62     66.05 o 
  -2   4  13      448.27      402.81     30.12 o 
  -1   4  13      318.22      338.20     12.25 o 
   0   4  13       18.18       21.95      8.05 o 
   1   4  13      315.02      291.49     12.90 o 
   2   4  13      302.01      339.19     18.65 o 
   3   4  13       36.37       30.26     16.40 o 
   4   4  13      129.37      146.53     19.25 o 
   5   4  13      149.94      153.11     18.05 o 
   6   4  13       49.08       59.32     14.96 o 
   7   4  13      125.95       86.47     17.72 o 
   8   4  13        2.58       14.27     16.25 o 
 -17   5  13        2.85       13.91     14.19 o 
 -16   5  13       81.50       92.04     22.85 o 
 -15   5  13       37.15       31.97     21.47 o 
 -14   5  13        4.72        5.07     16.30 o 
 -13   5  13      309.51      372.76     25.31 o 
 -12   5  13        8.54       20.51     15.56 o 
 -11   5  13      305.05      296.72     20.39 o 
 -10   5  13     2129.91     1937.75     55.05 o 
  -9   5  13     2444.22     2562.51     75.90 o 
  -8   5  13      333.54      282.86     17.67 o 
  -7   5  13      106.93      134.51     13.02 o 
  -6   5  13        8.98        4.35      8.73 o 
  -5   5  13     1667.92     1625.46     45.24 o 
  -4   5  13      475.87      465.23     32.04 o 
  -3   5  13      403.24      368.34     18.01 o 
  -2   5  13      954.53      936.09     28.00 o 
  -1   5  13      131.51      137.16      9.76 o 
   0   5  13      968.31     1000.08     24.74 o 
   1   5  13      857.65      782.02     19.06 o 
   2   5  13      308.08      258.69     17.60 o 
   3   5  13      244.25      276.25     21.45 o 
   4   5  13      441.66      495.87     36.71 o 
   5   5  13       92.55       78.49     16.17 o 
   6   5  13        3.96       24.27     14.96 o 
   7   5  13       54.21       71.59     17.87 o 
   8   5  13      146.42      171.73     22.40 o 
 -17   6  13      245.83      244.87     38.93 o 
 -16   6  13      240.07      176.41     23.96 o 
 -15   6  13      455.64      491.48     37.37 o 
 -14   6  13      304.60      272.01     22.37 o 
 -13   6  13        7.09       13.51     14.35 o 
 -12   6  13        8.35       24.39     14.66 o 
 -11   6  13        4.77       -6.25     11.84 o 
 -10   6  13      348.96      403.53     22.14 o 
  -9   6  13       46.30       35.63     18.71 o 
  -8   6  13      150.43      155.68     13.61 o 
  -7   6  13       30.64       13.15     14.29 o 
  -6   6  13     1495.39     1517.83     75.47 o 
  -5   6  13        3.99        7.28     10.75 o 
  -4   6  13      135.75      132.55     14.24 o 
  -3   6  13     1762.30     1741.11     57.38 o 
  -2   6  13        9.03       15.19     12.35 o 
  -1   6  13      893.33      867.99     20.94 o 
   0   6  13      448.86      455.25     16.97 o 
   1   6  13      290.25      239.33     12.35 o 
   2   6  13      528.31      567.71     24.48 o 
   3   6  13     1161.49     1215.48     34.32 o 
   4   6  13       23.65       28.76     14.21 o 
   5   6  13        3.03       25.63     16.48 o 
   6   6  13       66.03       73.09     18.99 o 
   7   6  13       95.89      119.50     19.61 o 
   8   6  13      156.29      147.42     20.65 o 
 -16   7  13      351.50      384.07     33.29 o 
 -15   7  13       14.02       28.96     19.37 o 
 -14   7  13      249.14      246.70     24.20 o 
 -13   7  13      118.36       66.94     16.60 o 
 -12   7  13      272.97      327.75     22.68 o 
 -11   7  13       45.58       72.47     13.34 o 
 -10   7  13       58.14      104.33     25.31 o 
  -9   7  13      178.93      172.03     15.73 o 
  -8   7  13      734.68      814.47     25.64 o 
  -7   7  13       37.11       25.36     10.47 o 
  -6   7  13      980.73      900.58     28.26 o 
  -5   7  13       35.97       27.88     12.38 o 
  -4   7  13        6.82       10.58     10.59 o 
  -3   7  13        0.76       22.83     31.55 o 
  -2   7  13       90.17       99.04     12.93 o 
  -1   7  13      934.70      887.61     19.68 o 
   0   7  13      794.45      795.67     19.21 o 
   1   7  13        2.35       18.40      8.27 o 
   2   7  13      379.51      394.27     21.50 o 
   3   7  13      420.24      390.83     22.81 o 
   4   7  13       36.56       35.30     14.69 o 
   5   7  13       14.30       14.83     13.08 o 
   6   7  13       12.73        0.31     19.91 o 
   7   7  13       76.80       58.95     17.59 o 
   8   7  13       23.18       34.19     26.39 o 
 -16   8  13     1306.08     1445.14     92.00 o 
 -15   8  13      734.59      739.72     33.80 o 
 -14   8  13      771.06      709.44     31.94 o 
 -13   8  13      238.69      238.28     22.66 o 
 -12   8  13      131.80      142.56     17.35 o 
 -11   8  13      604.08      627.10     26.57 o 
 -10   8  13     1164.13     1132.66     40.57 o 
  -9   8  13     1416.37     1336.07     48.50 o 
  -8   8  13      404.27      381.13     20.36 o 
  -7   8  13      376.10      410.22     25.92 o 
  -6   8  13      169.42      170.72     15.35 o 
  -5   8  13      181.39      207.86     21.23 o 
  -4   8  13     1149.28     1204.62     78.03 o 
  -3   8  13     2123.87     2159.74     94.48 o 
  -2   8  13      944.58      830.95     26.41 o 
  -1   8  13       36.70       41.09      9.14 o 
   0   8  13     1116.24     1157.64     23.92 o 
   1   8  13      476.31      449.58     15.34 o 
   2   8  13      958.35      786.17     44.77 o 
   3   8  13        3.74        7.06     12.28 o 
   4   8  13        5.54       -6.77     14.60 o 
   5   8  13       32.47       54.77     17.73 o 
   6   8  13      561.00      641.43     30.54 o 
   7   8  13      496.47      590.38     30.66 o 
 -16   9  13       97.35      123.51     21.71 o 
 -15   9  13       15.19       30.62     16.98 o 
 -14   9  13      864.67      877.50     36.45 o 
 -13   9  13      318.56      301.69     23.54 o 
 -12   9  13      365.73      367.87     57.23 o 
 -11   9  13      957.50      944.80     32.25 o 
 -10   9  13      485.50      503.74     23.92 o 
  -9   9  13      177.28      173.09     16.35 o 
  -8   9  13     1134.04     1109.25     30.37 o 
  -7   9  13        0.07       -0.29     11.71 o 
  -6   9  13      721.62      779.52     39.42 o 
  -5   9  13      107.14      114.02     15.34 o 
  -4   9  13      595.56      562.12     23.12 o 
  -3   9  13       86.79       76.63     14.05 o 
  -2   9  13      801.77      758.00     25.92 o 
  -1   9  13       85.29      110.94     11.06 o 
   0   9  13      340.51      317.93     14.02 o 
   1   9  13      180.36      221.00     13.48 o 
   2   9  13       29.46       19.83     13.51 o 
   3   9  13       23.23       22.79     13.83 o 
   4   9  13       43.87       54.75     15.22 o 
   5   9  13       83.97       47.19     21.71 o 
   6   9  13        6.32       36.64     17.29 o 
   7   9  13       23.57       14.39     22.79 o 
 -15  10  13      109.01      115.46     23.39 o 
 -14  10  13      179.81      187.61     20.95 o 
 -13  10  13        2.14       25.13     16.73 o 
 -12  10  13      256.68      190.25     22.96 o 
 -11  10  13      281.59      302.35     22.75 o 
 -10  10  13      276.43      295.44     19.93 o 
  -9  10  13       13.86       25.70     16.13 o 
  -8  10  13      184.65      184.65     16.67 o 
  -7  10  13      837.95      809.95     27.36 o 
  -6  10  13     1088.32     1022.93     92.60 o 
  -5  10  13      778.10      800.72     30.18 o 
  -4  10  13      395.49      418.71     22.13 o 
  -3  10  13     1307.72     1284.02     34.16 o 
  -2  10  13       40.94       59.35     12.81 o 
  -1  10  13     1172.03     1139.80     24.53 o 
   0  10  13      137.55      118.61     11.03 o 
   1  10  13       18.48       29.42     10.84 o 
   2  10  13        0.22        3.01     12.25 o 
   3  10  13      721.18      820.87     91.50 o 
   4  10  13      120.34      166.90     20.18 o 
   5  10  13       17.46       13.07     16.53 o 
   6  10  13      158.49      176.01     22.44 o 
 -15  11  13       54.22       49.96     19.99 o 
 -14  11  13       42.30       23.62     34.67 o 
 -13  11  13      341.22      311.31     25.28 o 
 -12  11  13      405.00      390.31     24.80 o 
 -11  11  13       19.58        5.18     31.19 o 
 -10  11  13      792.95      786.58     57.48 o 
  -9  11  13      873.17      805.74     48.36 o 
  -8  11  13        5.16       20.85     13.09 o 
  -7  11  13      768.08      704.02     63.06 o 
  -6  11  13      829.46      808.94     28.00 o 
  -5  11  13      113.82       95.60     14.29 o 
  -4  11  13       27.61       52.25     13.52 o 
  -3  11  13     1017.85      915.73     54.79 o 
  -2  11  13      191.19      188.49     17.31 o 
  -1  11  13      631.00      634.59     19.35 o 
   0  11  13      857.99      870.87     23.24 o 
   1  11  13      144.32       98.71     11.64 o 
   2  11  13      201.47      173.37     24.11 o 
   3  11  13      639.84      610.74     29.17 o 
   4  11  13      571.84      519.01     28.18 o 
   5  11  13       74.20       37.59     19.85 o 
   6  11  13      298.85      323.52     42.95 o 
 -14  12  13      171.57      214.72     26.19 o 
 -13  12  13       73.69       75.76     34.37 o 
 -12  12  13      449.29      416.79     26.01 o 
 -11  12  13       97.90      111.61     18.24 o 
 -10  12  13      488.60      505.05     28.38 o 
  -9  12  13      954.41      891.92     32.10 o 
  -8  12  13      128.04      152.85     37.91 o 
  -7  12  13       39.45       57.26     13.06 o 
  -6  12  13      280.81      293.62     20.08 o 
  -5  12  13      761.27      789.70     28.81 o 
  -4  12  13      447.68      444.47     23.12 o 
  -3  12  13       41.18       30.73     12.98 o 
  -2  12  13       80.28       88.68     18.59 o 
  -1  12  13       68.92       86.43     10.80 o 
   0  12  13      190.54      141.47     19.05 o 
   1  12  13        0.01        2.38      9.24 o 
   2  12  13      196.30      173.28     30.17 o 
   3  12  13      430.98      474.38     38.93 o 
   4  12  13      146.97      140.99     19.72 o 
   5  12  13        7.46       13.68     16.52 o 
 -14  13  13     1152.73     1243.87     46.88 o 
 -13  13  13      481.29      555.95     34.72 o 
 -12  13  13      192.76      222.65     24.10 o 
 -11  13  13        2.68       17.27     14.34 o 
 -10  13  13     1911.99     1946.59     54.59 o 
  -9  13  13      330.06      377.26     22.89 o 
  -8  13  13      103.34      111.24     17.12 o 
  -7  13  13        3.07       18.59     24.59 o 
  -6  13  13      426.12      419.57     33.47 o 
  -5  13  13       38.57       35.24     15.84 o 
  -4  13  13       49.65       51.51     14.50 o 
  -3  13  13        4.59        0.28     12.09 o 
  -2  13  13       18.34       11.17     12.52 o 
  -1  13  13      168.45      150.85     12.94 o 
   0  13  13       26.40       17.69     11.48 o 
   1  13  13      356.63      386.96     18.55 o 
   2  13  13      119.94       89.28     45.10 o 
   3  13  13     1191.04     1188.78     39.39 o 
   4  13  13      132.16      126.71     23.27 o 
   5  13  13       59.73       80.11     18.22 o 
 -13  14  13      474.48      537.09     30.51 o 
 -12  14  13       18.51       43.68     17.09 o 
 -11  14  13        7.57       -6.09     33.53 o 
 -10  14  13      112.32      140.00     46.18 o 
  -9  14  13      357.72      369.46     27.65 o 
  -8  14  13     1198.06     1157.11     51.67 o 
  -7  14  13      155.13      176.86     20.91 o 
  -6  14  13      200.42      223.09     19.21 o 
  -5  14  13      616.12      584.52     30.00 o 
  -4  14  13       73.39       90.94     16.80 o 
  -3  14  13        0.29      -15.42     15.42 o 
  -2  14  13      187.03      156.77     17.94 o 
  -1  14  13       55.82       62.27     11.51 o 
   0  14  13       34.97       42.64     11.58 o 
   1  14  13       25.63       22.51     12.14 o 
   2  14  13       64.87       63.94     25.25 o 
   3  14  13      102.82       99.37     25.67 o 
   4  14  13      264.05      218.87     23.88 o 
 -12  15  13       12.67       10.36     17.62 o 
 -11  15  13        2.97       17.58     30.05 o 
 -10  15  13       52.82       50.07     18.47 o 
  -9  15  13      102.95      171.60     20.90 o 
  -8  15  13       61.49      100.35     17.48 o 
  -7  15  13        4.19      -13.54     13.54 o 
  -6  15  13       97.97       99.48     22.55 o 
  -5  15  13       25.58       18.81     14.17 o 
  -4  15  13      181.08      214.84     20.22 o 
  -3  15  13      584.54      522.87     27.23 o 
  -2  15  13       23.78        7.96     15.92 o 
  -1  15  13      120.87      121.98     13.27 o 
   0  15  13      281.86      323.33     17.17 o 
   1  15  13       83.01       99.85     13.09 o 
   2  15  13      130.00      129.96     20.04 o 
   3  15  13      123.98      180.27     23.81 o 
 -11  16  13        0.04      -15.36     15.36 o 
 -10  16  13       37.88       29.18     20.51 o 
  -9  16  13        0.07        5.39     15.41 o 
  -8  16  13      388.53      412.35     56.39 o 
  -7  16  13        2.25        7.99     24.89 o 
  -6  16  13      204.63      155.28     19.78 o 
  -5  16  13      156.13      143.47     22.97 o 
  -4  16  13      722.71      671.27     30.48 o 
  -3  16  13      333.51      374.76     32.15 o 
  -2  16  13       21.32       20.40     22.37 o 
  -1  16  13       87.90       97.50     12.67 o 
   0  16  13      455.19      472.40     19.71 o 
   1  16  13       17.97       29.81     13.20 o 
   2  16  13        0.20      -16.63     16.63 o 
 -10  17  13        1.08       36.22     20.11 o 
  -9  17  13       31.59       37.12     16.72 o 
  -8  17  13       84.72       93.10     18.11 o 
  -7  17  13       63.21       75.66     18.33 o 
  -6  17  13      171.62      130.11     22.13 o 
  -5  17  13       63.11       79.54     18.87 o 
  -4  17  13       96.61       96.82     18.63 o 
  -3  17  13      141.24      170.94     33.23 o 
  -2  17  13      267.48      224.01     27.11 o 
  -1  17  13      183.10      192.71     15.92 o 
   0  17  13        4.21        1.49     10.84 o 
   1  17  13       99.42       97.75     13.76 o 
  -8  18  13        3.56      -13.54     13.54 o 
  -7  18  13        0.88      -10.40     15.98 o 
  -6  18  13        1.70       -3.09     14.84 o 
  -5  18  13       70.90       68.40     18.89 o 
  -4  18  13      894.38      845.91     36.03 o 
  -3  18  13        0.72        6.29     17.97 o 
  -2  18  13       40.88       23.01     23.44 o 
  -1  18  13        1.48        1.91     10.71 o 
  -5  19  13      190.57      208.67     24.23 o 
  -4  19  13        0.89        6.97     14.32 o 
 -17   0  14     1589.58     1579.89     49.22 o 
 -16   0  14       10.94       19.57     20.27 o 
 -15   0  14        0.42       -0.08     27.95 o 
 -14   0  14       41.41       22.39     34.37 o 
 -13   0  14      469.28      396.25     50.39 o 
 -12   0  14      534.29      491.12     35.52 o 
 -11   0  14       97.94      100.83     14.04 o 
 -10   0  14      462.27      427.70     29.04 o 
  -9   0  14     6474.84     6088.56    145.18 o 
  -8   0  14       50.53       47.30     25.13 o 
  -7   0  14     1081.37     1123.44     34.47 o 
  -6   0  14     2876.12     2858.36     78.92 o 
  -5   0  14      403.62      346.18     17.43 o 
  -4   0  14     4191.32     4433.22    138.42 o 
  -3   0  14      292.34      262.37     34.37 o 
  -2   0  14       18.41       22.59     10.90 o 
  -1   0  14       77.26       84.96      9.02 o 
   0   0  14     2023.76     1962.01     54.58 o 
   1   0  14     1359.75     1309.27     31.10 o 
   2   0  14       54.01       67.78     22.91 o 
   3   0  14      215.73      216.71     24.05 o 
   4   0  14       24.84        8.52     15.68 o 
   5   0  14       28.47       51.71     15.44 o 
   6   0  14       29.38       42.15     16.24 o 
   7   0  14      622.60      662.58     59.33 o 
   8   0  14       19.01       32.23     17.17 o 
 -17   1  14       14.16       38.59     14.72 o 
 -16   1  14       18.73        9.38     16.83 o 
 -15   1  14      111.52       97.21     17.78 o 
 -14   1  14       20.05       -3.42     16.36 o 
 -13   1  14       34.79       31.31     13.74 o 
 -12   1  14      732.80      661.05     23.60 o 
 -11   1  14      459.76      479.52     19.34 o 
 -10   1  14      484.97      463.60     17.86 o 
  -9   1  14      126.28      116.59     19.57 o 
  -8   1  14      428.46      455.54     15.92 o 
  -7   1  14      756.18      799.38     22.49 o 
  -6   1  14     1012.22      990.17     22.34 o 
  -5   1  14       10.03       13.98      7.95 o 
  -4   1  14       24.85       21.23     10.06 o 
  -3   1  14        8.14        4.55     12.67 o 
  -2   1  14       36.16       37.80     12.70 o 
  -1   1  14       19.02       17.69      7.08 o 
   0   1  14       38.64       36.07      7.47 o 
   1   1  14      217.15      228.51      9.85 o 
   2   1  14      215.50      169.42     13.44 o 
   3   1  14       32.17        7.14     10.67 o 
   4   1  14       18.44       16.58     11.38 o 
   5   1  14       26.68       48.53     13.42 o 
   6   1  14       24.19       29.65     17.73 o 
   7   1  14      189.63      190.24     23.46 o 
 -17   2  14     1046.38     1042.84     44.12 o 
 -16   2  14      170.87      190.46     20.24 o 
 -15   2  14       87.28      116.31     18.79 o 
 -14   2  14       91.86       71.19     16.06 o 
 -13   2  14      695.66      714.95     35.52 o 
 -12   2  14      234.74      239.59     32.63 o 
 -11   2  14     1451.40     1316.63    118.38 o 
 -10   2  14      323.30      299.56     19.17 o 
  -9   2  14     1038.26     1018.47     28.23 o 
  -8   2  14      479.43      452.87     19.84 o 
  -7   2  14      572.50      524.37     20.61 o 
  -6   2  14      126.36      130.58     12.75 o 
  -5   2  14      922.57      854.11     24.68 o 
  -4   2  14      129.29      179.61     50.62 o 
  -3   2  14        0.17        1.42     12.38 o 
  -2   2  14       92.23      101.09     13.61 o 
  -1   2  14       11.93        9.20      8.58 o 
   0   2  14      354.22      342.09     13.49 o 
   1   2  14       59.80       77.98     14.83 o 
   2   2  14      223.43      241.29     17.67 o 
   3   2  14      204.68      241.96     24.29 o 
   4   2  14       42.88       41.36     18.24 o 
   5   2  14       49.11       17.81     14.53 o 
   6   2  14       59.33       45.12     16.25 o 
   7   2  14      287.42      315.62     25.10 o 
 -17   3  14      124.54      136.22     21.80 o 
 -16   3  14       92.39       71.49     21.89 o 
 -15   3  14      110.51      103.38     20.61 o 
 -14   3  14      410.04      384.11     23.58 o 
 -13   3  14      267.93      255.41     38.87 o 
 -12   3  14     1262.48     1235.45     43.15 o 
 -11   3  14      776.15      661.92     31.44 o 
 -10   3  14     1783.54     1750.59     43.70 o 
  -9   3  14       16.62       27.70     11.41 o 
  -8   3  14      559.49      485.22     21.29 o 
  -7   3  14      602.72      617.35     22.19 o 
  -6   3  14       13.35        9.13      9.69 o 
  -5   3  14      223.20      236.41     15.38 o 
  -4   3  14      101.41       90.08     11.47 o 
  -3   3  14        0.12        0.97     10.25 o 
  -2   3  14      121.46      113.10     27.41 o 
  -1   3  14      804.90      767.69     18.22 o 
   0   3  14        0.14        0.27      8.01 o 
   1   3  14      108.62      100.95     10.42 o 
   2   3  14       46.31       60.62     13.58 o 
   3   3  14       11.88       19.45     13.18 o 
   4   3  14      537.47      558.29     27.38 o 
   5   3  14       20.46       -6.19     34.25 o 
   6   3  14      102.02      125.54     18.92 o 
   7   3  14       28.28       -5.34     13.43 o 
 -17   4  14      228.19      228.93     47.86 o 
 -16   4  14      311.06      309.69     24.23 o 
 -15   4  14      247.66      252.28     21.71 o 
 -14   4  14       47.82       58.36     35.57 o 
 -13   4  14     2543.21     2687.40     68.34 o 
 -12   4  14       27.32       68.89     16.79 o 
 -11   4  14       65.29       56.59     14.42 o 
 -10   4  14        1.53       26.04     14.29 o 
  -9   4  14     3097.31     3149.39     75.59 o 
  -8   4  14      348.79      317.18     17.43 o 
  -7   4  14      627.31      655.94     51.72 o 
  -6   4  14      250.42      234.23     22.67 o 
  -5   4  14        0.15       11.81     10.51 o 
  -4   4  14        4.43       12.35      9.86 o 
  -3   4  14        1.88        4.57     10.38 o 
  -2   4  14        0.32       21.57     11.87 o 
  -1   4  14       94.72       77.81     10.34 o 
   0   4  14      705.55      691.98     18.16 o 
   1   4  14       35.88       43.00     10.21 o 
   2   4  14       29.23       27.23     15.77 o 
   3   4  14      510.36      501.65     24.82 o 
   4   4  14       94.92      109.73     22.19 o 
   5   4  14        0.51       -6.91     20.06 o 
   6   4  14      328.70      278.40     22.72 o 
   7   4  14       44.45       63.02     18.09 o 
 -17   5  14        2.32        9.30     16.97 o 
 -16   5  14        0.76       13.10     19.47 o 
 -15   5  14       16.19       35.50     21.59 o 
 -14   5  14      205.66      224.82     22.62 o 
 -13   5  14      277.43      296.89     21.62 o 
 -12   5  14       56.58       32.70     16.04 o 
 -11   5  14      226.06      229.68     28.37 o 
 -10   5  14        0.40       28.88     14.99 o 
  -9   5  14      332.17      312.04     18.93 o 
  -8   5  14      937.76      930.44     27.03 o 
  -7   5  14        4.22       -7.24     12.47 o 
  -6   5  14     1325.78     1363.21     51.39 o 
  -5   5  14       60.72       68.90     12.56 o 
  -4   5  14       84.77       78.55     14.62 o 
  -3   5  14     1432.45     1434.07     32.22 o 
  -2   5  14       48.13       41.08     12.10 o 
  -1   5  14      947.85      983.65     21.45 o 
   0   5  14      185.85      166.41     11.41 o 
   1   5  14      262.39      242.76     12.69 o 
   2   5  14      194.38      152.77     18.11 o 
   3   5  14       82.91       82.33     16.73 o 
   4   5  14      276.47      264.30     30.65 o 
   5   5  14      168.62      192.13     19.72 o 
   6   5  14       66.53       67.61     22.31 o 
   7   5  14       47.71       34.36     21.00 o 
 -16   6  14       32.63       56.16     18.19 o 
 -15   6  14      245.23      266.29     23.72 o 
 -14   6  14       17.77      -14.45     14.45 o 
 -13   6  14      684.58      623.87     50.52 o 
 -12   6  14      803.48      762.08     29.10 o 
 -11   6  14       53.55       41.05     19.43 o 
 -10   6  14      109.20       93.00     14.72 o 
  -9   6  14     1739.04     1703.94     62.38 o 
  -8   6  14       23.78       36.99     13.23 o 
  -7   6  14      434.12      415.84     20.89 o 
  -6   6  14      418.58      425.08     21.62 o 
  -5   6  14      638.63      577.75     22.60 o 
  -4   6  14      513.18      488.92     23.15 o 
  -3   6  14        1.88       15.68     12.85 o 
  -2   6  14     1661.75     1528.07     42.13 o 
  -1   6  14      114.84      126.89     15.91 o 
   0   6  14      243.79      253.76     22.32 o 
   1   6  14      675.66      668.48     18.52 o 
   2   6  14      371.72      355.25     20.31 o 
   3   6  14        2.16       17.08     12.01 o 
   4   6  14       34.06       60.47     32.57 o 
   5   6  14       34.20       80.69     18.09 o 
   6   6  14      237.54      278.02     27.89 o 
   7   6  14       28.04       31.34     30.89 o 
 -16   7  14        0.05        1.11     18.31 o 
 -15   7  14        3.90        0.46     15.05 o 
 -14   7  14     1095.96     1072.55     36.06 o 
 -13   7  14        0.09      -17.18     17.18 o 
 -12   7  14      877.88      887.63     50.46 o 
 -11   7  14      115.79      113.00     24.11 o 
 -10   7  14     1285.45     1349.76     40.28 o 
  -9   7  14     1333.25     1392.06     33.95 o 
  -8   7  14      498.25      530.74     49.91 o 
  -7   7  14      432.44      443.01     20.64 o 
  -6   7  14     3967.85     3872.47    110.10 o 
  -5   7  14      955.71      935.06     38.11 o 
  -4   7  14      392.82      382.74     21.08 o 
  -3   7  14     3127.28     3169.31     73.83 o 
  -2   7  14      749.25      757.71     26.15 o 
  -1   7  14       11.10       15.01      8.65 o 
   0   7  14      237.64      271.10     18.09 o 
   1   7  14      163.30      160.75     16.67 o 
   2   7  14       11.78      -10.61     10.61 o 
   3   7  14       30.53       60.68     17.09 o 
   4   7  14      666.33      702.88     31.90 o 
   5   7  14      258.93      280.18     23.07 o 
   6   7  14      454.28      567.19     30.44 o 
   7   7  14       26.80       24.97     17.39 o 
 -16   8  14        3.66      -17.25     17.25 o 
 -15   8  14        7.72       18.09     24.77 o 
 -14   8  14      164.62      188.54     22.55 o 
 -13   8  14      225.90      246.03     20.65 o 
 -12   8  14       99.92      129.13     17.83 o 
 -11   8  14       25.65        7.73     14.16 o 
 -10   8  14      564.95      590.32     25.23 o 
  -9   8  14      191.17      206.78     16.65 o 
  -8   8  14      122.96       82.57     17.58 o 
  -7   8  14        0.89        5.70     11.79 o 
  -6   8  14      412.82      393.80     25.26 o 
  -5   8  14      217.52      166.61     16.06 o 
  -4   8  14       17.26       27.04     19.79 o 
  -3   8  14     1069.18     1048.95     30.50 o 
  -2   8  14        0.83       -5.82     11.20 o 
  -1   8  14      113.01      125.22     11.30 o 
   0   8  14      110.60      121.78     11.22 o 
   1   8  14      426.69      422.52     16.73 o 
   2   8  14       94.82       62.14     14.57 o 
   3   8  14        0.02       22.31     21.35 o 
   4   8  14       25.57       36.88     18.79 o 
   5   8  14       41.76       39.91     29.93 o 
   6   8  14      171.97      172.01     23.51 o 
 -16   9  14       13.35       19.57     40.00 o 
 -15   9  14      250.35      286.41     24.16 o 
 -14   9  14       83.51      101.26     20.17 o 
 -13   9  14        3.52       -5.08     14.91 o 
 -12   9  14      431.87      488.69     26.46 o 
 -11   9  14        3.90       35.75     21.77 o 
 -10   9  14      282.11      301.86     38.93 o 
  -9   9  14      104.95       96.02     19.37 o 
  -8   9  14       34.48       26.40     11.14 o 
  -7   9  14      918.30      902.53     38.71 o 
  -6   9  14      541.48      598.77     26.04 o 
  -5   9  14      276.66      234.34     18.65 o 
  -4   9  14        2.81        4.24     11.61 o 
  -3   9  14      692.21      741.97     27.38 o 
  -2   9  14      242.84      243.35     18.45 o 
  -1   9  14      142.94      130.32     11.00 o 
   0   9  14      944.38      960.03     21.72 o 
   1   9  14      200.38      185.66     12.76 o 
   2   9  14        1.02       11.99     10.86 o 
   3   9  14       97.49      111.81     17.44 o 
   4   9  14      189.90      190.07     21.36 o 
   5   9  14      166.03      207.21     22.05 o 
   6   9  14      216.21      263.44     25.43 o 
 -15  10  14      963.96      891.58     36.21 o 
 -14  10  14      175.12      161.41     44.86 o 
 -13  10  14        2.04       -4.73     17.13 o 
 -12  10  14      352.74      421.63     29.79 o 
 -11  10  14     1512.58     1617.81     47.59 o 
 -10  10  14       77.92       94.36     16.92 o 
  -9  10  14        0.01       13.28     12.19 o 
  -8  10  14      474.34      414.42     21.97 o 
  -7  10  14      507.89      537.11     24.56 o 
  -6  10  14       20.02       41.78     13.59 o 
  -5  10  14       20.05       34.28     11.62 o 
  -4  10  14      175.51      167.44     17.69 o 
  -3  10  14     1256.13     1242.24     47.42 o 
  -2  10  14        1.91       20.44     14.67 o 
  -1  10  14      314.45      352.76     15.04 o 
   0  10  14      396.00      387.26     16.38 o 
   1  10  14      518.95      564.22     18.92 o 
   2  10  14       25.06       13.30     16.55 o 
   3  10  14        9.51       12.74     15.39 o 
   4  10  14       35.03       34.69     17.92 o 
   5  10  14       91.16       91.88     20.29 o 
 -15  11  14        2.84      -22.85     22.85 o 
 -14  11  14     1018.27     1185.04     42.51 o 
 -13  11  14       35.44        5.89     17.62 o 
 -12  11  14       18.40       17.20     20.09 o 
 -11  11  14      162.11      173.95     37.67 o 
 -10  11  14     1106.05     1182.90     40.18 o 
  -9  11  14      103.39      100.84     18.29 o 
  -8  11  14      278.02      282.11     30.17 o 
  -7  11  14      147.89      129.17     19.55 o 
  -6  11  14      595.22      556.80     25.15 o 
  -5  11  14       27.50       38.04     14.03 o 
  -4  11  14        5.55        2.69     11.97 o 
  -3  11  14        0.60        6.42     13.35 o 
  -2  11  14      120.54       98.26     14.71 o 
  -1  11  14      442.89      447.42     17.21 o 
   0  11  14       77.70       63.83     10.24 o 
   1  11  14        9.83        5.56      9.75 o 
   2  11  14      128.11      110.29     35.75 o 
   3  11  14       37.40       73.36     35.86 o 
   4  11  14      260.51      237.68     23.49 o 
   5  11  14      288.56      284.52     39.29 o 
 -14  12  14      586.04      690.71     34.66 o 
 -13  12  14      442.74      479.28     63.17 o 
 -12  12  14        0.25        8.74     20.19 o 
 -11  12  14      575.79      619.40     28.48 o 
 -10  12  14     1329.81     1347.69    123.10 o 
  -9  12  14      451.27      468.81     25.01 o 
  -8  12  14       98.32       81.88     20.33 o 
  -7  12  14      516.76      494.54     26.05 o 
  -6  12  14     1587.76     1605.21     40.29 o 
  -5  12  14       98.29       89.08     15.92 o 
  -4  12  14      487.44      497.94     24.42 o 
  -3  12  14      639.00      677.96     28.72 o 
  -2  12  14       39.86       62.07     16.79 o 
  -1  12  14        1.45       12.31      8.72 o 
   0  12  14       17.61       28.47      9.64 o 
   1  12  14      979.70      974.27     39.84 o 
   2  12  14      259.07      267.46     21.54 o 
   3  12  14      144.14      192.17     23.31 o 
   4  12  14        6.03      -15.53     15.53 o 
 -13  13  14        7.30       13.64     16.37 o 
 -12  13  14        4.82       -7.07     16.02 o 
 -11  13  14       28.38       31.64     15.01 o 
 -10  13  14       38.41       45.17     17.22 o 
  -9  13  14        1.24        3.53     20.03 o 
  -8  13  14       61.29       73.94     16.33 o 
  -7  13  14      230.98      242.03     21.85 o 
  -6  13  14      193.99      188.68     22.31 o 
  -5  13  14       87.68      110.22     26.45 o 
  -4  13  14        3.02       -4.59     17.33 o 
  -3  13  14       59.87       46.78     19.43 o 
  -2  13  14        1.24      -25.61     27.53 o 
  -1  13  14       91.15      102.97     12.25 o 
   0  13  14       72.47       61.69     13.23 o 
   1  13  14      277.02      281.77     16.77 o 
   2  13  14      198.53      189.25     26.87 o 
   3  13  14      155.54      137.88     38.09 o 
   4  13  14        0.46      -15.60     15.89 o 
 -13  14  14       80.65       77.08     32.87 o 
 -12  14  14      115.09      123.87     22.49 o 
 -11  14  14      290.23      267.72     24.71 o 
 -10  14  14      148.54      142.30     22.83 o 
  -9  14  14      137.41      148.70     19.00 o 
  -8  14  14      349.04      349.14     22.90 o 
  -7  14  14      108.54       86.13     17.56 o 
  -6  14  14      310.49      397.01     25.34 o 
  -5  14  14       40.63       42.05     16.31 o 
  -4  14  14       11.20        2.81     15.23 o 
  -3  14  14      206.24      211.06     27.17 o 
  -2  14  14      307.48      322.73     26.13 o 
  -1  14  14       19.88       15.02     12.34 o 
   0  14  14        1.94        8.06      9.96 o 
   1  14  14      299.64      283.79     16.27 o 
   2  14  14       38.18       57.97     17.38 o 
   3  14  14       74.34       80.75     20.08 o 
 -12  15  14       18.38       -2.13     16.87 o 
 -11  15  14        3.94       13.33     14.72 o 
 -10  15  14        6.42      -15.48     16.15 o 
  -9  15  14       20.75       20.23     19.25 o 
  -8  15  14       58.79       35.05     49.90 o 
  -7  15  14      162.13      176.48     32.81 o 
  -6  15  14       10.99       35.78     15.98 o 
  -5  15  14      880.71      851.12     49.80 o 
  -4  15  14       11.05       -6.01     16.47 o 
  -3  15  14       11.23       46.03     16.84 o 
  -2  15  14      305.83      320.48     24.00 o 
  -1  15  14      621.64      651.65     37.82 o 
   0  15  14       32.42       34.00     11.06 o 
   1  15  14      214.30      176.09     16.22 o 
   2  15  14       16.60        5.19     24.11 o 
 -10  16  14       41.15       14.00     16.00 o 
  -9  16  14       18.38       14.16     15.76 o 
  -8  16  14        5.98       19.43     18.68 o 
  -7  16  14       40.98       90.52     18.78 o 
  -6  16  14      299.98      353.17     26.38 o 
  -5  16  14      224.02      207.12     21.53 o 
  -4  16  14       30.91       37.69     26.57 o 
  -3  16  14      380.03      333.05     39.71 o 
  -2  16  14      476.08      566.33     30.07 o 
  -1  16  14       76.18       84.28     13.26 o 
   0  16  14      113.11      123.20     21.21 o 
   1  16  14        3.39        9.22     11.47 o 
  -9  17  14      144.81      177.35     33.41 o 
  -8  17  14       74.94       70.38     17.77 o 
  -7  17  14      140.95      157.11     47.08 o 
  -6  17  14      111.62      131.20     20.51 o 
  -5  17  14        1.43       23.79     22.49 o 
  -4  17  14      142.80      149.35     31.67 o 
  -3  17  14      527.77      579.26     35.45 o 
  -2  17  14      173.84      196.76     24.12 o 
  -1  17  14       33.36       20.53     12.46 o 
  -6  18  14       35.35       35.01     15.87 o 
  -5  18  14        6.94       19.35     31.67 o 
  -4  18  14      204.57      150.63     47.62 o 
 -17   1  15       20.32       20.67     16.77 o 
 -16   1  15      338.42      333.77     21.72 o 
 -15   1  15      561.02      524.92     23.25 o 
 -14   1  15      115.92      147.14     15.81 o 
 -13   1  15       10.63        1.37     12.75 o 
 -12   1  15      324.65      324.55     18.56 o 
 -11   1  15     2682.46     2788.02     60.82 o 
 -10   1  15      210.79      236.18     15.52 o 
  -9   1  15      562.28      538.44     18.61 o 
  -8   1  15       28.44        9.04     13.98 o 
  -7   1  15       68.22       58.54     11.29 o 
  -6   1  15     4536.16     4668.92     93.52 o 
  -5   1  15      655.69      646.26     19.11 o 
  -4   1  15       14.99       23.96      7.97 o 
  -3   1  15     1047.98     1024.61     24.75 o 
  -2   1  15     3318.51     3277.80     66.97 o 
  -1   1  15       20.17       25.00      7.19 o 
   0   1  15       10.75        8.07      6.94 o 
   1   1  15      210.90      225.28     10.70 o 
   2   1  15     1194.64     1290.71     52.82 o 
   3   1  15        1.56       26.29     11.46 o 
   4   1  15      328.55      327.50     18.39 o 
   5   1  15        2.21       10.22     13.08 o 
   6   1  15      156.29      149.48     19.81 o 
 -17   2  15       70.57       64.45     43.54 o 
 -16   2  15      106.83      100.77     24.65 o 
 -15   2  15        0.42      -32.57     32.57 o 
 -14   2  15        0.34       -6.63     14.39 o 
 -13   2  15      132.79      140.15     19.38 o 
 -12   2  15      176.00      176.20     21.77 o 
 -11   2  15      445.10      397.46     21.49 o 
 -10   2  15        5.40       -1.31     13.85 o 
  -9   2  15       72.97       74.58     16.44 o 
  -8   2  15      160.96      168.73     15.66 o 
  -7   2  15       75.75       49.85     15.41 o 
  -6   2  15      696.27      695.66     35.52 o 
  -5   2  15     1188.33     1201.61     38.04 o 
  -4   2  15       83.58       89.18     13.39 o 
  -3   2  15      637.96      609.65     23.58 o 
  -2   2  15       13.80       20.15     15.95 o 
  -1   2  15        4.69       -2.47      8.27 o 
   0   2  15      243.12      229.67     12.68 o 
   1   2  15      109.76      121.85     12.60 o 
   2   2  15      190.49      195.87     17.88 o 
   3   2  15       35.62       19.75     12.62 o 
   4   2  15        0.65       10.73     17.33 o 
   5   2  15        9.84       25.84     23.69 o 
   6   2  15       81.07       75.22     20.63 o 
 -17   3  15      225.97      258.35     44.93 o 
 -16   3  15        5.47       21.16     16.05 o 
 -15   3  15      395.67      360.34     26.26 o 
 -14   3  15      236.01      235.45     21.37 o 
 -13   3  15      404.89      461.55     33.53 o 
 -12   3  15      191.11      141.76     19.27 o 
 -11   3  15      370.40      369.73     22.22 o 
 -10   3  15      837.64      929.89     35.36 o 
  -9   3  15      226.52      270.88     19.23 o 
  -8   3  15      163.73      180.33     43.07 o 
  -7   3  15      235.65      228.75     22.49 o 
  -6   3  15       94.00      113.97     13.23 o 
  -5   3  15        4.60       11.53     11.07 o 
  -4   3  15      257.22      248.35     16.90 o 
  -3   3  15        8.09       12.96     11.73 o 
  -2   3  15     3490.47     3427.44     93.13 o 
  -1   3  15       12.39        7.98      8.37 o 
   0   3  15      293.72      313.25     14.37 o 
   1   3  15      893.44      825.47     22.36 o 
   2   3  15      459.06      483.03     39.59 o 
   3   3  15       76.01       60.01     17.77 o 
   4   3  15      369.83      370.85     41.75 o 
   5   3  15      160.96      154.92     20.70 o 
   6   3  15       17.39       41.67     17.09 o 
 -17   4  15      136.04      159.50     25.97 o 
 -16   4  15      415.52      448.40     34.97 o 
 -15   4  15       54.71       47.87     16.99 o 
 -14   4  15        9.80        9.17     15.38 o 
 -13   4  15        4.42       25.70     17.09 o 
 -12   4  15       23.23       28.02     19.61 o 
 -11   4  15        6.44       15.76     12.75 o 
 -10   4  15      321.41      350.89     22.05 o 
  -9   4  15      540.69      569.22     23.41 o 
  -8   4  15        1.32       11.66     14.15 o 
  -7   4  15       40.28       47.84     24.41 o 
  -6   4  15       76.18       99.32     12.79 o 
  -5   4  15       71.20       72.91     13.36 o 
  -4   4  15        1.12        4.81     11.27 o 
  -3   4  15      196.55      186.35     16.22 o 
  -2   4  15      187.09      198.08     31.85 o 
  -1   4  15       57.54       72.78     10.20 o 
   0   4  15      186.40      205.30     16.60 o 
   1   4  15     1823.88     1763.67     30.16 o 
   2   4  15      247.63      251.27     31.25 o 
   3   4  15        1.87       12.64     13.41 o 
   4   4  15      656.86      630.97     29.60 o 
   5   4  15      632.38      676.34     32.26 o 
   6   4  15        0.36       17.51     15.84 o 
 -16   5  15      339.17      363.07     28.53 o 
 -15   5  15      174.98      214.34     51.64 o 
 -14   5  15        0.33       16.10     15.18 o 
 -13   5  15       85.42       70.90     19.16 o 
 -12   5  15      498.19      481.29     39.23 o 
 -11   5  15      256.29      214.45     24.83 o 
 -10   5  15      292.07      312.80     19.97 o 
  -9   5  15      179.79      183.82     24.22 o 
  -8   5  15      251.43      239.96     18.12 o 
  -7   5  15       43.60       49.23     12.78 o 
  -6   5  15     1259.80     1238.67     33.35 o 
  -5   5  15        6.73        1.37     38.08 o 
  -4   5  15      974.21      954.08     27.66 o 
  -3   5  15      261.44      262.06     20.12 o 
  -2   5  15       90.10       79.91     20.87 o 
  -1   5  15      335.56      339.16     14.51 o 
   0   5  15      586.11      573.58     18.58 o 
   1   5  15        0.20        6.57      8.80 o 
   2   5  15       82.57       69.51     15.13 o 
   3   5  15      117.74       98.20     36.29 o 
   4   5  15       56.72       41.10     16.99 o 
   5   5  15      101.84       62.49     19.81 o 
   6   5  15       18.63       40.50     31.37 o 
 -16   6  15      537.60      549.67     30.61 o 
 -15   6  15      174.87      177.37     22.51 o 
 -14   6  15       70.63       67.87     17.46 o 
 -13   6  15       85.98      126.57     21.51 o 
 -12   6  15      673.14      701.06     33.78 o 
 -11   6  15       81.30      109.64     19.41 o 
 -10   6  15        5.03        5.97     14.74 o 
  -9   6  15      839.17      844.24     35.46 o 
  -8   6  15      242.35      263.86     36.53 o 
  -7   6  15      165.07      182.07     16.69 o 
  -6   6  15       32.69       21.14     19.61 o 
  -5   6  15      663.53      701.82     27.66 o 
  -4   6  15       46.46       53.24     13.35 o 
  -3   6  15      310.94      313.30     18.87 o 
  -2   6  15       50.41       46.70     15.84 o 
  -1   6  15      587.63      548.72     17.30 o 
   0   6  15      145.03      190.99     13.25 o 
   1   6  15      677.06      653.00     19.41 o 
   2   6  15       47.76       53.75     23.57 o 
   3   6  15       13.00       -8.20     15.34 o 
   4   6  15      143.50      138.99     19.50 o 
   5   6  15       25.23       46.50     17.78 o 
   6   6  15       12.69       69.75     16.87 o 
 -16   7  15      125.35      157.13     23.39 o 
 -15   7  15        0.06       -0.04     20.51 o 
 -14   7  15        6.29       -6.31     18.40 o 
 -13   7  15      127.53      130.86     17.85 o 
 -12   7  15       58.38       69.95     17.09 o 
 -11   7  15      138.64      158.66     31.85 o 
 -10   7  15       66.14       38.76     16.26 o 
  -9   7  15       16.79       11.59     14.73 o 
  -8   7  15     1462.21     1435.27     76.84 o 
  -7   7  15       29.59       36.41     14.39 o 
  -6   7  15     1245.45     1231.38     78.87 o 
  -5   7  15      103.35      101.23     15.26 o 
  -4   7  15      135.56      128.38     15.85 o 
  -3   7  15      209.71      200.21     18.76 o 
  -2   7  15       41.51       59.72     14.59 o 
  -1   7  15        0.90       18.24      7.85 o 
   0   7  15       34.90       45.00      9.34 o 
   1   7  15        1.68       -1.24      9.21 o 
   2   7  15       23.35       29.28     13.06 o 
   3   7  15      146.13      135.93     17.84 o 
   4   7  15        4.93       27.63     16.08 o 
   5   7  15       52.79        1.40     32.21 o 
 -15   8  15       42.34       35.50     22.19 o 
 -14   8  15      291.61      261.68     25.41 o 
 -13   8  15      302.19      251.61     44.45 o 
 -12   8  15      642.06      629.26     29.06 o 
 -11   8  15       96.38      117.12     17.69 o 
 -10   8  15      123.73      110.96     15.72 o 
  -9   8  15        9.30       13.96     11.51 o 
  -8   8  15       12.98       14.95     13.85 o 
  -7   8  15      249.65      269.84     18.83 o 
  -6   8  15      518.71      465.19     25.26 o 
  -5   8  15      594.02      564.25     24.73 o 
  -4   8  15        8.08       22.73     13.73 o 
  -3   8  15      590.80      658.26     36.96 o 
  -2   8  15        0.04       -5.18     16.02 o 
  -1   8  15        0.54        6.83      8.58 o 
   0   8  15      320.32      378.98     16.43 o 
   1   8  15      594.16      559.19     20.06 o 
   2   8  15       22.39       -1.77     13.18 o 
   3   8  15       29.60        5.72     15.36 o 
   4   8  15      202.60      178.48     22.97 o 
   5   8  15       13.86       49.73     24.17 o 
 -15   9  15      132.28      115.34     21.16 o 
 -14   9  15      376.76      383.26     25.74 o 
 -13   9  15      358.39      345.61     27.63 o 
 -12   9  15      612.14      587.11     28.36 o 
 -11   9  15      303.87      325.04     23.52 o 
 -10   9  15      162.57      194.56     19.90 o 
  -9   9  15       23.75       11.01     11.82 o 
  -8   9  15       33.78       38.16     15.79 o 
  -7   9  15      131.77      178.09     16.66 o 
  -6   9  15       27.65       25.48     12.99 o 
  -5   9  15       24.64       37.07     14.04 o 
  -4   9  15      200.04      186.59     31.79 o 
  -3   9  15     1326.67     1373.71     37.13 o 
  -2   9  15      112.83      124.05     17.70 o 
  -1   9  15       24.17       26.41      9.85 o 
   0   9  15        0.46        2.27     10.32 o 
   1   9  15      126.48      156.21     13.87 o 
   2   9  15       23.87       49.29     13.65 o 
   3   9  15      134.24      144.78     20.08 o 
   4   9  15       22.13       31.66     16.02 o 
   5   9  15       35.54       54.38     21.35 o 
 -15  10  15       68.29       30.99     19.48 o 
 -14  10  15      149.33      172.53     22.33 o 
 -13  10  15       11.65       24.20     17.46 o 
 -12  10  15      557.44      557.68     28.12 o 
 -11  10  15       65.71       93.01     18.40 o 
 -10  10  15      158.41      169.59     20.60 o 
  -9  10  15      584.83      616.56     28.59 o 
  -8  10  15      410.44      406.68     21.83 o 
  -7  10  15      146.95      143.44     17.60 o 
  -6  10  15       52.12       71.52     22.73 o 
  -5  10  15       20.43       41.07     14.32 o 
  -4  10  15      586.28      620.24     26.88 o 
  -3  10  15        5.04       18.40     13.93 o 
  -2  10  15       56.57       61.08     16.56 o 
  -1  10  15      108.00      106.61     11.72 o 
   0  10  15       90.16      101.73     14.03 o 
   1  10  15      291.69      301.57     16.23 o 
   2  10  15        6.98        2.36     13.34 o 
   3  10  15       98.90       81.86     18.83 o 
   4  10  15      117.03      117.26     56.80 o 
 -14  11  15        2.31       22.06     17.70 o 
 -13  11  15        6.32      -12.43     16.80 o 
 -12  11  15      823.11      904.55     43.14 o 
 -11  11  15        7.76       31.67     18.37 o 
 -10  11  15       42.13       45.51     20.45 o 
  -9  11  15      132.07      142.70     18.24 o 
  -8  11  15      339.55      321.21     23.32 o 
  -7  11  15      284.14      277.38     22.36 o 
  -6  11  15      822.27      793.40     29.44 o 
  -5  11  15      132.96      129.60     25.73 o 
  -4  11  15       72.67       73.64     14.61 o 
  -3  11  15        1.74       -1.49     15.67 o 
  -2  11  15        7.99       31.14     16.60 o 
  -1  11  15       92.48       92.49     12.06 o 
   0  11  15        9.68        3.10     10.17 o 
   1  11  15       11.05       12.61     11.06 o 
   2  11  15        0.08        3.05     13.11 o 
   3  11  15        0.25      -16.10     16.10 o 
   4  11  15      111.64       81.87     21.80 o 
 -13  12  15        1.10      -13.97     16.34 o 
 -12  12  15        0.94      -17.69     17.69 o 
 -11  12  15      607.98      659.78     31.72 o 
 -10  12  15      152.65      154.81     23.38 o 
  -9  12  15       87.98       41.96     16.76 o 
  -8  12  15      131.58       92.74     20.45 o 
  -7  12  15      134.28      151.13     19.88 o 
  -6  12  15      425.73      425.58     26.93 o 
  -5  12  15        0.17      -10.30     25.25 o 
  -4  12  15       27.92       21.48     13.30 o 
  -3  12  15      107.47       76.83     30.47 o 
  -2  12  15      254.81      193.90     33.47 o 
  -1  12  15      150.64      140.89     13.50 o 
   0  12  15       89.17       79.08     13.51 o 
   1  12  15      133.76      116.43     14.49 o 
   2  12  15       34.80       54.11     14.89 o 
   3  12  15       30.10      -12.01     17.20 o 
 -13  13  15       75.41       99.41     22.55 o 
 -12  13  15       36.31       33.94     16.57 o 
 -11  13  15      116.09      182.76     42.58 o 
 -10  13  15       34.74       42.30     32.15 o 
  -9  13  15      220.80      202.10     34.61 o 
  -8  13  15      181.21      182.16     19.84 o 
  -7  13  15       91.16       88.14     26.69 o 
  -6  13  15       61.01      102.55     17.63 o 
  -5  13  15       89.92      101.64     17.88 o 
  -4  13  15        0.03       16.47     13.26 o 
  -3  13  15      510.42      516.94     27.09 o 
  -2  13  15      892.09      807.55     35.16 o 
  -1  13  15       45.14       45.23     12.40 o 
   0  13  15      226.17      221.93     19.13 o 
   1  13  15      664.51      695.71     22.45 o 
   2  13  15       90.52       76.42     30.11 o 
 -12  14  15        3.26        9.80     17.27 o 
 -11  14  15        1.40      -13.28     18.49 o 
 -10  14  15      184.55      158.62     22.64 o 
  -9  14  15      350.87      358.43     32.39 o 
  -8  14  15        6.73       13.08     15.89 o 
  -7  14  15       22.10       16.44     27.05 o 
  -6  14  15      674.92      759.50     31.60 o 
  -5  14  15      168.12      201.37     47.86 o 
  -4  14  15       32.46       46.05     15.71 o 
  -3  14  15      103.91      103.15     19.55 o 
  -2  14  15       61.00       48.09     25.97 o 
  -1  14  15      175.55      169.70     16.06 o 
   0  14  15      105.84      116.88     13.57 o 
   1  14  15       94.93       86.19     16.12 o 
 -11  15  15      222.03      269.36     25.04 o 
 -10  15  15      285.79      284.99     26.28 o 
  -9  15  15        6.60       -8.82     17.48 o 
  -8  15  15        1.76       -9.58     15.16 o 
  -7  15  15       98.18       75.94     18.67 o 
  -6  15  15        0.78        0.74     14.20 o 
  -5  15  15       19.00       26.01     17.75 o 
  -4  15  15       10.93       25.32     15.85 o 
  -3  15  15      171.01      178.36     25.70 o 
  -2  15  15      177.68      174.19     22.71 o 
  -1  15  15        0.05       -2.47      9.52 o 
   0  15  15        0.45        2.65     13.09 o 
  -9  16  15      455.61      452.53     34.31 o 
  -8  16  15       52.89       45.02     16.50 o 
  -7  16  15      217.87      182.28     37.79 o 
  -6  16  15      779.39      748.37     53.28 o 
  -5  16  15      225.26      219.76     34.31 o 
  -4  16  15       16.28      -10.95     15.53 o 
  -3  16  15      104.76      146.00     24.14 o 
  -2  16  15       67.31       57.20     24.67 o 
  -1  16  15       10.26       12.65     11.22 o 
  -7  17  15        0.01       35.59     16.97 o 
  -6  17  15       10.23       -3.54     21.15 o 
  -5  17  15       69.42       74.50     17.57 o 
  -4  17  15       28.20       33.46     18.20 o 
 -16   0  16      257.61      264.57     24.21 o 
 -15   0  16     1957.06     2153.71     87.11 o 
 -14   0  16      509.63      453.84     25.99 o 
 -13   0  16      164.99      169.24     20.79 o 
 -12   0  16      119.83      111.98     16.96 o 
 -11   0  16     3473.06     3503.91     91.91 o 
 -10   0  16       11.21       33.08     13.90 o 
  -9   0  16      252.13      222.57     19.52 o 
  -8   0  16      667.28      711.52     34.38 o 
  -7   0  16      721.15      699.71     27.83 o 
  -6   0  16     1737.69     1917.52     44.80 o 
  -5   0  16     1574.63     1571.43     45.03 o 
  -4   0  16      375.96      396.83     41.03 o
[truncated: 52,152 more chars]
